# Supplementary material for: The Combination of Mild Salinity Conditions and Exogenously Applied Phenolics Modulates Functional Traits in Lettuce
Source: Plants (Basel). 2021 Jul 16;10(7):1457. doi: 10.3390/plants10071457 (PMC8309431; doi:10.3390/plants10071457)
Supplement: Supplementary file 1 [file plants-10-01457-s001.zip]

Archive with 1 entries (1 files):
- plants-1308014-supplementary Table S1.xlsx
