# Supplementary material for: The Combination of Mild Salinity Conditions and Exogenously Applied Phenolics Modulates Functional Traits in Lettuce
Source: Plants (Basel). 2021 Jul 16;10(7):1457. doi: 10.3390/plants10071457 (PMC8309431; doi:10.3390/plants10071457)
Supplement: Supplementary file 1 [file plants-10-01457-s001.zip › plants-1308014-supplementary Table S1.xlsx]

## Sheet: DataSet
			Chlorogenic acid	Chlorogenic acid	Chlorogenic acid	Control	Control	Control	Hesperidin	Hesperidin	Hesperidin	Hesperidin-Chlorogenic acid	Hesperidin-Chlorogenic acid	Hesperidin-Chlorogenic acid	Salt - Chlorogenic acid	Salt - Chlorogenic acid	Salt - Chlorogenic acid	Salt	Salt	Salt	Salt - Hesperidin	Salt - Hesperidin	Salt - Hesperidin	Salt - Hesperidin-Chlorogenic acid	Salt - Hesperidin-Chlorogenic acid	Salt - Hesperidin-Chlorogenic acid
Compound	Class	Sub-class	Sample-LA_3-r001	Sample-LA_3-r002	Sample-LA_3-r003	Sample-LA_1-r001	Sample-LA_1-r002	Sample-LA_1-r003	Sample-LA_2-r001	Sample-LA_2-r002	Sample-LA_2-r003	Sample-LA_4-r001	Sample-LA_4-r002	Sample-LA_4-r003	Sample-LA_7-r001	Sample-LA_7-r002	Sample-LA_7-r003	Sample-LA_5-r001	Sample-LA_5-r002	Sample-LA_5-r003	Sample-LA_6-r001	Sample-LA_6-r002	Sample-LA_6-r003	Sample-LA_8-r001	Sample-LA_8-r002	Sample-LA_8-r003	CompositeSpectrum
Pelargonidin	Flavonoids	Anthocyanins	411634	450002	439330	726903	525486	552340	385300	242490	367663	375023	383931	346474	1224163	1144367	349633	497520	478667	493482	444228	461295	459466	1766267	567326	119478	(271.10977, 11370.457)(272.06305, 764.4676)(273.05835, 1117.6833)(254.05554, 1456.73)(255.048, 4651.78)(276.0774, 2157.6)(276.5816, 991.62)(255.81218, 521.9775)(257.06094, 641.17)(313.03217, 985.63196)(315.704, 771.9567)(316.0366, 1016.58)(293.01056, 436.68668)(297.0151, 113.92)(296.0554, 6708.0117)(295.7228, 6981.48)(298.0628, 153.2)(280.33804, 2225.1855)(281.0536, 14774.92)
Cyanidin	Flavonoids	Anthocyanins	1624615	1446858	1460449	2582400	1958557	1949313	1439995	1278812	1209899	119774	118651	116129	618068	145071	612554	1160805	1087268	1053123	866429	153555	838086	526426	506714	490145	(287.63928, 18477.62)(288.64243, 5601.2246)(291.46967, 2577.8442)(271.06085, 768.3363)(274.40442, 1396.4)(328.0188, 13012.456)(329.0213, 1044.9125)(330.01654, 1687.0126)(312.84814, 2826.766)(313.55164, 941.575)(314.0519, 1828.35)
Peonidin	Flavonoids	Anthocyanins	1122281	937184	955801	1487912	1232024	1300323	1614091	1389216	917241	1358033	883328	968480	347237	333012	1236939	981082	874057	798704	906648	931059	982292	175268	1201507	1	(323.7986, 340.75385)(324.0312, 520.68)(324.05264, 15810.601)(325.0584, 1635.0724)(286.06757, 165895.98)(287.07004, 19126.27)(289.07748, 1433.66)(303.1812, 19137.666)(304.30106, 56236.29)(305.2479, 20526.96)(341.51666, 1724.8247)(342.38776, 7164.514)(343.30405, 530.64935)(344.0305, 631.82)(303.6774, 36945.11)(304.57916, 28559.564)(305.08514, 6097.985)(308.056, 3531.8323)(308.94928, 2994.5454)(310…
Pelargonidin 3-O-arabinoside	Flavonoids	Anthocyanins	415944	170586	276325	1	145365	1	138367	119852	139091	117706	183920	152715	200209	361249	208887	750671	679347	721625	1	79240	1	1	388320	373806	(404.9024, 2998.4343)(406.61026, 3184.705)(386.59387, 4529.72)(406.106, 1645.0851)(387.79178, 4255.7)(389.1088, 5228.9)(444.571, 1184.4733)(427.4964, 1486.9395)(410.6182, 2890.5222)(411.94717, 451.9457)
Cyanidin 3-O-xyloside / Cyanidin 3-O-arabinoside	Flavonoids	Anthocyanins	237315	204721	1	98239	103552	108261	158753	161095	1	222169	204584	183708	260626	1	110797	110086	113672	108902	83797	1	1	178362	413387	422211	(420.09705, 2456.5967)(423.62048, 9259.681)(401.55594, 4089.5176)(402.88284, 729.478)(405.0857, 602.73)(422.75665, 10400.524)(423.62137, 2881.2373)(423.1191, 10838.72)(403.74112, 3471.8123)(406.21777, 2416.0754)(407.1089, 5237.42)(446.06802, 1952.2999)(442.7873, 489.5938)(445.38843, 11957.614)(446.1028, 18372.96)(447.1031, 214.32)(425.62732, 2385.9846)(427.423, 588.23)
Pelargonidin 3-O-glucoside / Pelargonidin 3-O-galactoside	Flavonoids	Anthocyanins	608653	600478	602460	644777	487752	553517	320188	327563	337471	348088	341098	352004	201273	177739	85693	770033	725736	708118	599168	622487	580486	1	212802	124600	(433.1141, 18933.02)(434.11832, 3161.97)(435.11603, 886.0829)(438.1338, 8178.6304)(440.1416, 1553.03)(418.1048, 456.71)(420.1283, 1771.45)(421.1354, 187.87)(459.0867, 1360.51)(456.44287, 2475.2131)(438.0906, 3786.93)
Delphinidin 3-O-arabinoside / Delphinidin 3-O-xyloside	Flavonoids	Anthocyanins	251857	201213	160423	1	1	1	1	208103	1	190129	233891	151336	1	1	124812	206609	163825	137562	164943	168604	150913	649348	653011	179565	(436.51675, 6967.316)(437.35727, 2657.9263)(437.43335, 1560.7266)(439.1084, 1466.58)(420.0876, 2031.05)(421.0874, 157.38)(436.09216, 1675.27)(421.0862, 3605.78)(460.70502, 8443.918)(461.76144, 523.04004)(462.0997, 8505.29)(463.095, 3264.79)(440.16052, 3834.8088)(441.18646, 647.319)(443.5816, 1014.045)
Petunidin 3-O-rhamnoside	Flavonoids	Anthocyanins	356518	1253053	968485	786266	736758	794056	870846	956014	75016	1449733	127867	1306199	628655	643793	671158	1	93385	1	303323	140984	294349	161192	137377	145194	(447.6961, 14970.101)(449.1417, 4755.523)(450.1262, 4165.24)(429.95407, 2716.57)(430.12262, 536.17)(450.14438, 7165.586)(450.14676, 872.45996)(433.50156, 3685.6143)(434.39456, 1144.22)(436.1445, 800.815)(488.63235, 3337.1829)(488.10223, 744.615)(471.0925, 1917.1635)(474.0996, 191.8)(471.51944, 9953.724)(472.62344, 3131.327)(474.1391, 969.8125)(453.4078, 2861.5269)(454.78064, 2136.7986)(455.36658,…
Cyanidin 3-O-galactoside / Cyanidin 3-O-glucoside / Petunidin 3-O-arabinoside / Peonidin 3-O-arabinoside	Flavonoids	Anthocyanins	1	320547	1	132462	120267	166441	377670	342353	374449	1	1	498153	333927	329284	308425	1	1	1	311820	370318	364249	1174983	1182952	1216063	(450.53867, 2291.5125)(454.4431, 940.5567)(455.1139, 684.305)(432.63184, 3425.4097)(434.09967, 2486.3123)(436.59906, 2315.585)(450.7262, 9751.371)(451.74924, 2567.8389)(452.12286, 289.84)(435.3629, 1867.005)(437.6277, 2339.085)(438.1245, 1338.55)(474.0985, 259.79498)(457.4482, 925.81146)(459.5317, 597.03284)(459.775, 670.68)(460.114, 234.78)
Malvidin 3-O-arabinoside / Peonidin 3-O-galactoside / Peonidin 3-O-glucoside	Flavonoids	Anthocyanins	2793956	2270983	2266370	1277433	1115365	100811	1616128	1733064	1679106	2104551	2050351	2006217	69283	79163	792335	308172	328285	319913	203857	1877091	1940369	519143	482716	447880	(464.39328, 15722.412)(465.41153, 4146.645)(466.1229, 280.9)(445.4982, 3848.544)(447.46133, 4247.5737)(450.62354, 5110.92)(465.63397, 1808.1001)(467.1466, 841.775)(447.97046, 3676.294)(448.65704, 7176.5293)(449.69736, 2179.3726)(450.12967, 3136.7476)(452.1407, 157.98)(505.0897, 2362.9666)(508.1074, 166.38)(489.76254, 369.68997)(490.0906, 150.34)(487.1583, 3775.1504)(489.84998, 3279.2312)(490.3781…
Delphinidin 3-O-glucoside / Delphinidin 3-O-galactoside	Flavonoids	Anthocyanins	471024	504551	418900	324489	431619	293635	377834	340046	346756	180759	149234	171769	378127	356241	364340	262365	221171	211222	260536	286350	281159	388450	419517	364566	(465.10208, 13568.069)(466.10767, 2036.9165)(449.1104, 695.42)(449.10895, 829.73145)(492.11374, 681.5385)
Petunidin 3-O-glucoside / Petunidin 3-O-galactoside	Flavonoids	Anthocyanins	315287	251985	256061	146255	231362	140017	312630	320264	295676	326033	1	334183	187209	276292	131372	560966	714480	682630	336086	165203	312258	1	560583	244565	(479.91888, 22503.623)(482.13385, 11866.346)(483.13885, 3175.315)(461.46948, 10345.102)(462.88568, 6774.863)(464.78848, 5046.1816)(484.14618, 201.61002)(464.22867, 16183.762)(464.99365, 7467.454)(465.1203, 3164.73)(502.48825, 1639.0283)(504.0659, 3936.845)(506.12338, 8657.19)(507.11963, 2090.0708)(508.1333, 4269.8003)(484.3904, 10905.247)(485.39163, 2124.9934)(486.10144, 1195.5023)
Cyanidin 3-O-(6''-acetyl-glucoside) / Cyanidin 3-O-(6''-acetyl-galactoside)	Flavonoids	Anthocyanins	983349	1045311	1032142	1176770	846755	1123728	698950	983747	1	1	963362	983098	1274958	1270030	1136588	666032	707289	995767	1341986	1262844	1304800	1	140897	148303	(491.11792, 6403.825)(492.1235, 941.26)(473.0994, 26129.672)(474.10187, 4269.0845)(475.09644, 2103.6262)
Malvidin 3-O-glucoside	Flavonoids	Anthocyanins	1	135738	1	1	1	1	1	1	1	135946	1	1	176601	197772	1	146857	140831	376770	1	163872	101258	1	1	1	(493.46814, 7598.4976)(494.1346, 1157.4299)(475.12415, 3105.79)(480.4823, 592.53)(538.1231, 4417.79)(516.119, 866.05)(498.44858, 445.31332)(499.1081, 353.27)
Petunidin 3-O-(6''-acetyl-glucoside) / Petunidin 3-O-(6''-acetyl-galactoside)	Flavonoids	Anthocyanins	168212	122569	156793	1	1	1	1	103607	112814	320424	336478	317272	248595	241295	232363	1	1	1	97662	1	111154	185112	1	1	(505.86838, 6602.694)(507.55975, 2925.4514)(508.1363, 5247.17)(544.1312, 5875.4014)(545.129, 1154.9951)(506.2666, 5228.11)(507.464, 1902.3799)(508.136, 4609.093)(562.0893, 203.45)(524.13275, 9621.7)(525.1321, 1086.768)(526.1488, 860.67206)(527.1506, 4553.0674)(528.15967, 391.75)
Peonidin 3-O-(6''-acetyl-glucoside) / Peonidin 3-O-(6''-acetyl-galactoside)	Flavonoids	Anthocyanins	157352	88791	583020	331939	260172	302500	687400	125042	128697	1208396	1254461	1221155	791971	1	761240	105379	264467	260238	113177	115252	844972	1	242833	244212	(506.41364, 4330.409)(508.39154, 3312.6067)(511.15533, 4594.615)(488.42007, 6700.9478)(489.76306, 2440.703)(490.6267, 3622.6313)(491.38718, 743.7825)(492.1472, 142.04)(508.13745, 4270.9)(490.63306, 3947.9333)(491.80215, 2181.4133)(491.1309, 453.24)(547.2542, 1389.783)(529.1316, 245.715)(512.3991, 4262.5615)(512.1055, 1667.43)
Delphinidin 3-O-(6''-acetyl-glucoside) / Delphinidin 3-O-(6''-acetyl-galactoside)	Flavonoids	Anthocyanins	376443	304107	289328	1	1	1	133783	105510	376997	178256	175042	675210	589356	521294	601037	1	1	1	314457	307105	1	1781765	1783254	1670669	(507.11844, 12256.598)(508.11655, 7927.5796)(509.11975, 1160.38)(492.1128, 1358.0359)(495.1091, 725.2)(508.13574, 5033.18)(492.11954, 1060.7833)(495.10925, 405.365)(551.1004, 857.52)(530.0977, 3036.66)
Malvidin 3-O-galactoside	Flavonoids	Anthocyanins	1157273	1275761	990248	435116	532524	484961	1043250	928254	877245	360930	320366	397181	152300	134658	110717	793085	756462	626335	785701	856136	833296	485131	474518	496838	(511.10428, 12184.077)(512.1064, 2545.1934)(513.1046, 393.285)(573.0808, 3427.3738)(574.3274, 431.8425)(575.05994, 304.2)(553.05194, 921.5151)(551.6723, 24517.334)(552.1033, 6393.257)(553.1069, 964.11346)(538.09015, 2828.2751)
Pelargonidin 3-O-(6''-malonyl-glucoside)	Flavonoids	Anthocyanins	467431	876547	883189	1	1	1	695184	412951	770723	705815	717071	1312896	451779	571727	553642	450409	384524	386405	845404	858770	406687	88722	498788	83299	(523.12933, 4551.8477)(525.1282, 1517.395)(506.1239, 2328.49)(507.1241, 306.66)(523.93005, 6815.398)(525.12994, 1306.2899)(526.1491, 378.54498)(506.4591, 4736.69)(507.12125, 647.7871)(508.1351, 3797.2852)(562.0881, 1295.6382)(546.2357, 2526.3684)(547.71094, 698.30664)(548.12897, 139.13501)
Pelargonidin 3-O-(6''-succinyl-glucoside)	Flavonoids	Anthocyanins	237599	175819	148727	149404	1	1	245936	228930	231498	188438	285535	283217	157117	156382	152819	566579	511500	335979	292822	322644	309447	1	1	1	(533.14154, 1273.6084)(515.87256, 2432.1855)(516.119, 349.27002)(535.29865, 6951.2217)(536.1582, 302.36)(517.13464, 2317.1519)(573.08124, 4442.3267)(574.084, 622.04)(538.8671, 3914.1353)(539.12866, 1991.525)
Cyanidin 3-O-(6''-malonyl-glucoside)	Flavonoids	Anthocyanins	150320	144153	120130	1	1	1	1	1	1	1	1	1	1	1	1	110225	114179	1	156471	1	1	1	1	1	(535.1058, 6931.3696)(536.11, 414.78165)
Malvidin 3-O-(6''-acetyl-glucoside) / Malvidin 3-O-(6''-acetyl-galactoside)	Flavonoids	Anthocyanins	908184	916762	897193	916917	968690	1086476	383388	362414	803617	340277	884544	306347	1070284	999312	180341	433645	384477	383030	1182229	1182883	1199579	725516	669674	645623	(535.78436, 14690.327)(536.7871, 4779.8774)(538.044, 3170.9487)(539.1602, 567.9115)
Vitisin A	Flavonoids	Anthocyanins	666238	1020758	587722	1	1	1	454747	470407	494998	908210	750782	909789	507252	516174	284698	253191	384784	386583	547942	932897	587141	494253	482625	488608	(543.12787, 20353.672)(544.1316, 3100.3027)(545.1294, 595.3486)(546.61896, 482.615)(547.1277, 382.21)(584.06976, 1008.99664)(590.1324, 189.86)(568.0937, 143.37)
Cyanidin 3-O-(6''-succinyl-glucoside)	Flavonoids	Anthocyanins	1	1	1	1	1	1	1	1	1	1	1	1	1	1	1	1	1	1	1	1	1	127619	106859	115949	(550.1159, 1003.66)(588.07025, 1370.7167)(555.10864, 4920.42)
Pelargonidin 3-O-sambubioside	Flavonoids	Anthocyanins	190279	168364	156228	145594	1	129816	113572	112508	1	1734109	283083	1	1	322532	211909	380573	389119	355175	128402	112126	116831	456660	353722	570008	(565.14307, 294.77335)(547.1457, 7365.7944)(548.14954, 1098.5779)(572.1864, 3812.106)(549.42004, 625.36)(605.8047, 8167.6167)(606.13684, 1136.01)(607.1339, 326.84)(590.12305, 1409.47)(591.124, 282.27)(588.5527, 6340.4443)(589.47614, 1566.3033)(573.638, 221.6)(574.1289, 5057.35)
Cyanidin 3-O-rutinoside / Petunidin 3-O-rutinoside / Pelargonidin 3-O-sophoroside	Flavonoids	Anthocyanins	367209	347123	345135	747485	554812	613924	415696	460659	430070	271564	248952	222136	140707	126259	114169	189224	194828	152389	286626	252001	239981	119968	105443	1	(577.4394, 11480.929)(578.17035, 2961.6538)(579.17267, 306.2333)(597.1947, 300.02)(580.16754, 1538.7833)(619.1767, 8872.54)
Pelargonidin 3-O-rutinoside	Flavonoids	Anthocyanins	263935	354308	375049	470380	454660	479751	161853	1	153045	1	1	1	1	1	1	940158	942105	863475	406625	431152	429884	275502	1	197386	(579.46405, 15017.29)(580.18854, 5356.624)(581.1852, 1623.334)(561.17523, 12657.27)(562.1794, 2722.04)(563.1769, 266.97)(583.18866, 1178.88)(581.195, 197.21)(567.4454, 2399.0674)(567.1869, 100.92)(607.1802, 475.3833)
Cyanidin 3-O-(6''-caffeoyl-glucoside) / Delphinidin 3-O-(6''-p-coumaroyl-glucoside)	Flavonoids	Anthocyanins	1	1	1	167828	1	112190	1	1	1	1	1	1	1	1	1	1	1	1	1	1	1	132194	128770	138767	(595.54474, 5650.7104)(594.1418, 910.735)(597.1486, 4321.473)(613.1446, 6795.3696)
Delphinidin 3-O-sambubioside	Flavonoids	Anthocyanins	1	1	1	1	1	1	1	1	1	1	1	1	1	1	1	1	1	1	1	1	1	129669	129694	121660	(597.14886, 5020.0835)(581.12823, 2354.89)(605.14154, 2649.68)(606.1461, 298.155)
Pinotin A / Petunidin 3-O-(6''-p-coumaroyl-glucoside)	Flavonoids	Anthocyanins	1	1	1	1	309613	166576	212920	1	1	1	1	1	1	1	1	234166	1	1	1	142059	1	1	1	1	(607.1441, 11568.639)(608.14813, 1168.68)(653.1573, 384.1)
Peonidin 3-O-rutinoside	Flavonoids	Anthocyanins	1723601	152045	108057	1911336	1733516	189131	497081	458109	429306	96750	91222	1545195	1551930	1674415	1667127	454370	564363	511249	208511	206320	197531	1022624	1012090	984787	(609.7246, 14229.803)(610.7279, 6795.62)(612.17865, 7911.46)(613.1785, 1837.7684)(614.1796, 232.93)(610.9195, 14492.816)(611.9241, 5997.027)(649.1507, 2295.2)(634.51666, 2754.0945)(634.1826, 1450.7067)(614.1763, 267.12)
Pigment A / Peonidin 3-O-(6''-p-coumaroyl-glucoside)	Flavonoids	Anthocyanins	1723601	1719870	1741631	1	1733516	1906975	1492482	1509691	1512695	1604507	1547905	1482359	1634115	1668175	1643797	2499491	2471592	2487342	2028343	2190934	2137611	1029737	1020964	984787	(610.17944, 22035.857)(611.1802, 12491.1455)(612.1783, 8522.579)(613.1782, 2084.9968)(614.1769, 423.4977)
Delphinidin 3-O-rutinoside / Cyanidin 3-O-sophoroside / Cyanidin 3,5-O-diglucoside	Flavonoids	Anthocyanins	1052193	1046794	1064875	1225169	1088256	1196188	932325	908579	899316	972801	937787	940210	1104339	1046187	1026435	1671466	1668506	1668687	1270412	1366687	1345122	685137	659389	623377	(612.13666, 10600.589)(613.1782, 2578.975)(614.1771, 493.55933)(612.1771, 8964.46)(613.1773, 2066.19)
Delphinidin 3,5-O-diglucoside / Delphinidin 3-O-glucosyl-glucoside	Flavonoids	Anthocyanins	140843	1720638	1741631	1917203	1	1906975	166874	118462	1512695	1	1547905	1	1734115	1722928	1643797	2499491	2471592	2487342	2019933	2190934	2137611	165113	144723	170289	(627.1655, 4344.93)(612.7652, 2788.0496)(614.10565, 500.08426)(649.1209, 379.67667)(633.1468, 1532.2334)
Malvidin 3,5-O-diglucoside	Flavonoids	Anthocyanins	139592	1	1	82263	84155	89677	1	87316	101257	1	1	1	1	1	1	348957	303956	324198	131729	263386	247288	322531	327156	294113	(658.93774, 6756.495)(637.19116, 910.07404)(659.93964, 2576.8765)(639.3712, 8776.482)(640.2084, 3273.315)(641.2079, 1532.56)(663.36615, 5509.571)(666.1846, 217.02)
Malvidin 3-O-(6''-p-coumaroyl-glucoside)	Flavonoids	Anthocyanins	1	1	1	1	1	1	1	1	1	1	1	1	1	1	1	230098	1	1	1	1	1	1	1	1	(665.1794, 5758.43)(666.1846, 306.38)
Cyanidin 3-O-xylosyl-rutinoside	Flavonoids	Anthocyanins	388909	343614	355044	112627	238332	138572	763628	499210	475190	569490	484870	544598	161376	143244	139802	1	1	1	170562	209422	183733	1	1	1	(711.2274, 5694.0674)(712.23004, 1752.1089)(749.18353, 11342.886)(750.4855, 2997.346)(751.1868, 2052.5625)(750.1873, 856.44806)
Pelargonidin 3-O-glucosyl-rutinoside	Flavonoids	Anthocyanins	91335	1	102282	1	1	1	1	1	1	1	1	1	1	1	1	333822	364101	255836	103285	136656	146309	1	1	1	(746.24, 13109.402)(747.245, 3963.264)
Cyanidin 3-O-sambubioside 5-O-glucoside	Flavonoids	Anthocyanins	221129	195477	205018	1	133286	1	360716	273326	250964	291464	257434	277994	112161	105781	98133	1	1	1	1	126763	115036	1	1	1	(749.1834, 11802.439)(750.1862, 2746.1147)(751.18695, 1432.4125)
Cyanidin 3-O-glucosyl-rutinoside	Flavonoids	Anthocyanins	1160061	1178568	1226833	1147595	1091747	1067812	934382	911438	921920	1066749	1032979	1001629	1045279	993976	1013042	1308976	1282910	1325453	1095523	1132573	1137282	691760	643743	653564	(758.2163, 18481.838)(759.21704, 13303.7705)(786.246, 183.38501)
Butein / Naringenin	Flavonoids	Chalcones	323909	297664	269281	374769	128096	337335	171749	423009	445166	227252	189880	206392	107612	101412	270675	117140	315344	273992	284798	250397	254453	355756	405916	389612	(274.43753, 2981.5583)(276.41763, 8353.773)(254.47621, 9810.86)(255.28815, 1655.1489)(276.16943, 9780.779)(277.68915, 23276.594)(278.0902, 1324.28)(258.57825, 3850.744)(258.069, 1431.615)(258.0718, 4174.26)(312.7673, 6333.848)(315.369, 2134.878)(316.16364, 1125.4375)(294.68546, 458.6467)(296.06342, 5078.735)(299.0771, 3010.29)(300.067, 2028.89)(280.84488, 16441.398)(282.0598, 2191.2966)
Xanthohumol / Isoxanthohumol	Flavonoids	Chalcones	1395234	9343284	7587406	10204995	2780661	3020416	17881468	2396220	3724592	11086476	11284091	1	14177855	19127534	13136245	1471760	1545864	1628992	14181597	13680001	13822855	1302615	1456787	801782	(355.0562, 18642.027)(356.9894, 6774.2085)(357.49063, 4488.1367)(358.82553, 11050.633)(359.1629, 4172.18)(336.75986, 7238.986)(338.8106, 8121.69)(339.7495, 11440.025)(340.90088, 12295.183)(355.2118, 21597.305)(356.36008, 4047.613)(337.21463, 22266.969)(338.2861, 6334.0396)(340.6537, 607.015)(393.36462, 14816.964)(394.12057, 7913.3423)(395.12653, 2306.1802)(378.56042, 2678.0693)(378.24323, 20408.6…
Phloretin	Flavonoids	Dihydrochalcones	320064	730039	761220	260869	332546	277621	2304001	2906784	1895059	899903	450786	845657	370623	913105	2383387	514873	659406	377182	887463	910277	356135	298674	226943	234323	(275.94568, 10959.306)(277.8447, 18202.967)(278.7607, 8201.71)(256.41025, 11867.199)(257.4745, 1272.017)(259.5782, 1412.4125)(275.5951, 5337.152)(276.09613, 379.68)(258.98175, 12311.56)(260.15195, 8581.868)(261.52374, 18866.408)(314.6752, 2730.6467)(317.79974, 2615.9473)(298.5151, 15802.252)(300.44693, 11375.935)(301.0486, 11243.089)(297.8223, 4231.2188)(298.0636, 9749.934)(279.20663, 5234.697)(2…
Phloridzin	Flavonoids	Dihydrochalcones	332341	305808	268534	198110	165027	183506	159476	132243	139546	1	373102	221242	825947	707709	799189	636528	355618	595934	301856	289993	302266	969158	1022994	974717	(437.56244, 4536.248)(438.99658, 2254.8623)(439.1423, 731.69)(437.1416, 28465.47)(438.15143, 4053.27)(419.65854, 13765.148)(420.5265, 2734.4019)(424.1569, 233.41)(480.71588, 841.48)(462.88663, 10783.1875)(461.87738, 3308.6606)(464.13928, 250.61499)(465.15335, 3511.685)(444.131, 456.43)
3-Hydroxyphloretin 2'-O-glucoside / (+)-Catechin 3-O-glucose	Flavonoids	Dihydrochalcones	228760	136284	133198	182655	121031	155212	117609	126613	95811	257690	261941	285103	606964	677832	620058	654457	604374	617429	1	178683	191605	571633	598547	492470	(452.50687, 4889.985)(454.64313, 5213.47)(457.488, 4118.9834)(458.1572, 5124.17)(440.1479, 4110.29)(455.7602, 2258.3862)(458.25052, 3599.0999)(457.65158, 1401.1125)(458.1602, 3672.36)(435.48343, 12498.187)(436.9675, 3519.3494)(437.6379, 1781.3667)(493.1891, 2699.4824)(495.11246, 3132.6133)(497.0926, 3337.32)(476.59418, 1593.1086)(478.591, 655.68)(477.63763, 1421.65)(460.42706, 2746.866)(461.87613…
Phloretin 2'-O-xylosyl-glucoside	Flavonoids	Dihydrochalcones	738206	606276	588144	689915	1323782	723981	994380	641048	628347	762733	679851	809347	434393	323670	296142	811562	575626	558274	663629	658911	675800	324980	310705	324850	(568.5223, 9996.985)(569.19336, 1316.51)(553.9386, 892.1725)(554.1928, 440.12)(555.1933, 225.47)(556.1905, 680.51)(573.2007, 1688.7894)(573.9569, 1206.2567)(574.538, 1417.5066)(575.2073, 1677.5022)(552.8039, 2504.391)(555.36835, 1805.984)(557.0357, 2436.115)(557.2004, 3543.36)(607.14374, 6023.951)(608.1482, 996.17596)(590.1318, 2517.7402)(591.1241, 552.58)(591.1727, 532.93)(573.64514, 901.985)
3-Hydroxyphloretin 2'-O-xylosyl-glucoside	Flavonoids	Dihydrochalcones	2970555	2536474	2642917	429594	5873631	3459172	3982636	2434068	2382018	2378351	2219178	2329313	1551762	1411145	1395427	2315362	2344109	2216347	3239914	3482128	3360388	678139	657258	718469	(587.5572, 26648.771)(587.1889, 13134.008)(586.19604, 6298.207)(587.19434, 230.41)(572.19055, 1873.6843)(567.18646, 37347.844)(568.19, 10978.097)(569.1841, 850.91504)(626.1299, 1765.6768)(605.1419, 50860.74)(606.14465, 13038.505)(607.13995, 1211.81)(608.1518, 280.99)(589.219, 7634.404)(590.1775, 3831.067)(591.2092, 288.52)
Dihydroquercetin	Flavonoids	Dihydroflavonols	198396	153949	351898	121969	1856670	319986	155528	254631	225880	218009	97143	222638	1	287163	259673	317480	991653	168725	238705	619759	758707	535263	519069	521805	(304.67432, 4737.874)(307.0644, 1232.3601)(289.30823, 71259.51)(289.056, 3417.2166)(290.0631, 9823.81)(305.93314, 11303.2705)(307.0761, 23921.791)(308.07645, 2046.9082)(309.4711, 1671.0881)(288.86063, 39413.63)(290.06183, 12057.799)(291.31927, 2190.645)(344.0187, 6007.158)(328.01785, 31304.107)(329.2001, 3263.3486)(330.0156, 7758.2837)(329.83408, 88939.93)(330.93353, 14723.819)(331.8779, 5691.074…
Dihydroquercetin 3-O-rhamnoside / Eriodictyol 7-O-glucoside	Flavonoids	Dihydroflavonols	169762	147209	135053	553552	680203	477573	275204	292093	301901	300478	283258	842506	170668	1012164	1	674738	615035	618562	530830	543706	510182	124064	857299	1	(452.2673, 4806.32)(453.3283, 1809.432)(433.1139, 20242.09)(434.1176, 3489.48)(435.1166, 695.5)(437.1215, 1910.32)(453.52866, 647.13904)(457.1418, 340.56)(433.11447, 17925.703)(434.1179, 3158.7083)(435.11688, 834.35)(473.0997, 25143.809)(474.10214, 4080.2876)(475.0968, 1726.2524)(458.4297, 478.21335)
Dihydromyricetin 3-O-rhamnoside	Flavonoids	Dihydroflavonols	196285	2195039	1450270	1606971	1	1053037	118469	2646470	2731475	3243700	3299305	3254594	118719	2096820	206108	90464	975325	956713	94288	1721435	1137253	1351740	1302556	1254439	(467.21664, 4265.463)(470.31723, 1847.8821)(472.1235, 4378.73)(450.3607, 1267.33)(453.27365, 2392.2866)(453.6166, 2490.935)(454.1071, 2637.97)(469.11273, 5635.986)(471.62366, 1845.4166)(450.6629, 1610.3481)(454.3143, 8433.881)(455.12585, 515.605)(491.25473, 1856.8744)(493.37796, 402.55814)(471.0961, 20282.707)(472.10416, 9201.191)
(+)-Catechin / (-)-Epicatechin	Flavonoids	Flavanols	2231238	1844054	1761742	1017990	6574443	5929693	4936636	3960471	3654778	1677029	158621	1588463	1224592	1153820	1245611	1470889	1150619	1039422	980846	1077067	1136216	830431	979127	1024724	(291.31027, 43689.508)(292.08316, 6636.645)(293.0791, 3387.14)(273.78586, 1864.1228)(276.08136, 3907.8423)(277.0878, 724.46)(291.53207, 152074.73)(292.75433, 30784.146)(293.07935, 862.2725)(275.79764, 2900.9126)(277.15884, 23667.088)(277.96457, 3991.4915)(278.0887, 2323.44)(334.05786, 381.31665)(312.72787, 6838.443)(315.18173, 1016.0829)(316.0412, 1034.97)(315.4906, 4403.806)(317.0812, 840.2821)(…
(-)-Epigallocatechin / (+)-Gallocatechin	Flavonoids	Flavanols	202837	3192242	195683	540385	470814	735007	2627729	2407742	582030	2827702	2779354	2778459	4147416	4051154	4536891	943846	776575	118429	711667	3221050	155280	3474581	3206069	3511366	(306.2235, 28762.988)(307.6732, 6049.254)(308.073, 167.22)(288.56445, 26249.752)(289.50546, 2527.7856)(292.0738, 1654.3551)(307.27936, 18327.39)(308.29938, 6754.3003)(309.06955, 1405.0433)(289.62244, 18268.44)(292.0832, 9098.48)(348.1874, 2991.9136)(328.82135, 1255.228)(330.31174, 38181.844)(331.92957, 17254.807)(333.1593, 10446.558)(333.40186, 20472.844)(334.0804, 5772.73)(312.74564, 8402.465)(3…
(+)-Catechin 3-O-gallate / (-)-Epicatechin 3-O-gallate	Flavonoids	Flavanols	572681	526480	508390	245586	301194	1	1	307610	1	347876	283604	286937	474894	470022	456873	419421	322890	332236	247965	270205	254756	807753	667294	720107	(442.202, 629.5889)(444.1056, 760.12)(446.1033, 17673.22)(447.1021, 331.82)(424.89914, 5367.1143)(425.838, 1763.9491)(444.73682, 3389.478)(444.10568, 598.72754)(445.0904, 542.7)(425.29132, 3041.0981)(426.6893, 748.33203)(427.0882, 183.74)(466.5503, 485.12378)(465.98328, 32739.379)(468.9766, 6093.697)(470.95093, 2410.4573)(471.094, 1458.18)(451.58847, 1024.975)(452.4279, 572.56335)(453.0957, 1110.…
(+)-Gallocatechin 3-O-gallate / (-)-Epigallocatechin 3-O-gallate	Flavonoids	Flavanols	396234	1	541042	407577	324997	242027	408844	935126	954581	255660	254319	268058	901392	800391	379364	154681	154935	149465	477316	463572	496918	1108486	1121542	1183771	(461.08694, 7452.0254)(462.4665, 1051.395)(462.0974, 17723.158)(462.0946, 318.83)(441.63657, 5423.4863)(441.9165, 791.0083)(443.09485, 2981.7)(445.0843, 364.41998)(446.08945, 3811.37)(464.00803, 5561.7417)(462.43332, 1504.7833)(463.437, 3406.2166)(463.60275, 1053.82)(464.6127, 3934.5898)(465.1153, 6957.35)(441.36746, 10157.257)(442.88412, 1239.74)(499.04498, 2688.533)(501.06125, 1214.8958)(482.02…
Theaflavin	Flavonoids	Flavanols	302996	248174	252525	148329	136145	137259	97141	107796	101272	1	88942	78380	1	1	1	1	1	1	74983	77927	1	302502	341804	132289	(564.13306, 1980.99)(565.1241, 123.28)(547.4582, 8937.094)(548.05084, 1355.4108)(549.1258, 1686.8114)(550.12726, 796.94)(590.124, 1608.3151)(591.1243, 166.16)(571.6201, 493.14)
Prodelphinidin dimer B3	Flavonoids	Flavanols	1	1	1	167828	1	112190	1	1	1	1	1	1	1	1	1	1	1	1	1	1	1	1	1	1	(593.1389, 7644.5654)(594.1418, 910.735)
(-)-Epicatechin-(2a-7)(4a-8)-epicatechin 3-O-galactoside	Flavonoids	Flavanols	1	186456	1	109697	205423	1	1	170639	185421	1	1	1	1	1	1	366816	418562	356571	1	1	1	1	1	1	(706.1785, 676.95667)(689.2015, 9145.05)(690.205, 2346.45)(689.202, 11877.19)(690.2061, 3332.953)(691.2062, 309.61)
Procyanidin trimer C1 / Procyanidin trimer C2 / Procyanidin trimer EEC / Procyanidin trimer T2	Flavonoids	Flavanols	1	1	244793	1	1	1	1	1	1	1	1	1	1	1	1	1	1	1	1	1	257508	1	1	1	(854.2422, 1518.6499)(855.20624, 1163.335)
Pinocembrin	Flavonoids	Flavanones	1032954	594823	1008330	409239	466088	1	664542	182468	1	2011584	1	701767	564476	875096	1	415638	1	249730	259474	278489	280235	764473	2708743	750984	(256.7659, 6822.1465)(257.8807, 2949.606)(258.0679, 583.33)(238.56584, 1989.6799)(241.0736, 11561.35)(242.072, 233.36)(258.46237, 2475.5688)(259.715, 9088.72)(261.0888, 138.44)(241.40918, 1392.84)(244.0896, 10450.31)(298.48236, 15072.038)(299.5076, 6428.015)(301.0477, 8801.241)(281.34335, 14950.269)(282.94052, 6245.467)(283.0319, 1147.27)(279.4387, 5236.9434)(280.0688, 1029.5762)(262.31525, 10040…
Sakuranetin	Flavonoids	Flavanones	253664	220229	367667	139711	250984	429049	427991	334493	402024	136795	245187	305030	385599	431255	401883	684339	585127	598429	202968	615878	105318	352860	296163	344828	(290.8077, 1259.8086)(291.0931, 334.8)(270.07852, 415.45624)(272.0807, 903.3667)(273.0868, 641.65)(289.60016, 2987.1008)(290.90735, 4995.6616)(291.0983, 305.11)(272.9478, 8516.268)(273.42502, 3259.6064)(327.5563, 50209.168)(328.91742, 7146.0283)(307.3172, 14543.649)(308.3397, 1070.2936)(309.9848, 5529.277)(310.07632, 662.41)(291.8516, 7125.5225)(293.0626, 216201.36)(294.0655, 22179.19)
Eriodictyol	Flavonoids	Flavanones	454957	462441	385296	394486	488885	421592	487605	444682	471283	443901	392920	444476	475378	463584	472666	322313	441913	463504	475036	520785	517722	515191	531998	495294	(292.07654, 291.09)(272.56146, 9089.12)(272.06226, 1107.0349)(273.0567, 6748.865)(291.41687, 786.82336)(274.0702, 531.23)(315.06976, 264.605)(293.04092, 21063.861)(294.0461, 1672.1309)(295.0412, 1130.404)
Hesperetin	Flavonoids	Flavanones	166133	141289	122788	159218	129548	145141	585042	621057	635616	176834	108941	843822	106491	130965	142454	1017596	147651	133344	212982	203054	206237	1330866	1273146	1334269	(303.3503, 23045.064)(304.89935, 8815.299)(286.2025, 43194.45)(287.5334, 5991.713)(288.95276, 2540.0051)(303.1945, 9646.896)(304.09073, 2738.1301)(289.0865, 15753.04)(341.78955, 2938.255)(324.28336, 435.07)(325.03613, 444.72)(325.49472, 1606.8904)(329.07623, 906.985)(309.1131, 2797.423)(309.66437, 6728.068)
8-Prenylnaringenin / 6-Prenylnaringenin	Flavonoids	Flavanones	949722	2173231	4458154	3879476	3192989	3563067	1363581	719007	1620673	536762	541785	950941	4113348	2730314	1	766737	654468	645910	1	2757586	5407704	2110422	1	3387584	(340.9897, 8084.1523)(342.51367, 30450.9)(343.4489, 7873.288)(344.1351, 18901.537)(345.14383, 5661.599)(323.37338, 8456.399)(324.63046, 9381.034)(325.50055, 18611.248)(326.25336, 32148.127)(327.1302, 9968.734)(341.1342, 5218.835)(324.23892, 10879.953)(325.46735, 3297.6255)(326.13895, 16979.322)(327.1463, 1864.6328)(328.1327, 1134.04)(380.04276, 15641.753)(382.1014, 1138.5967)(362.0143, 3723.507)(…
6-Geranylnaringenin	Flavonoids	Flavanones	2644746	5269274	4313948	4243126	14107632	11985568	3412321	1745981	2698047	3354855	4130100	5043115	1474410	1513385	4284761	2787122	2867535	2525745	14563278	14878351	11434816	1202373	1361000	1246541	(408.88614, 15482.986)(412.37302, 3223.7434)(390.28488, 11219.904)(391.58414, 10311.667)(393.6905, 15794.97)(394.696, 18191.281)(395.1868, 10290.44)(410.44287, 6118.844)(412.8083, 3498.1636)(414.881, 3790.55)(392.71725, 9497.733)(394.27216, 4757.6055)(396.21106, 4460.589)(448.58264, 8760.204)(450.27585, 6008.1587)(451.42407, 10864.178)(429.8119, 6478.7285)(434.1424, 618.78)(432.53497, 8447.73)(43…
Naringenin 7-O-glucoside / Naringin 4'-O-glucoside	Flavonoids	Flavanones	221908	163388	135509	1	120936	158641	122194	131022	124773	183486	177756	1	204304	207260	175448	654612	597253	1	152467	178683	179748	115345	93679	172655	(435.13004, 14317.239)(436.29956, 3117.0535)(437.53418, 561.648)(435.13113, 9275.741)(436.1491, 3204.8936)(419.6345, 8608.94)(420.1288, 646.99)(477.83987, 7529.561)(478.09875, 482.755)(459.0846, 878.4475)(461.12354, 6397.9297)(462.13007, 1367.096)(443.11185, 700.08374)
Narirutin / Naringin	Flavonoids	Flavanones	96188	123665	1	1	272268	323936	1	1	1	1	1	1	1	1	1	184215	208527	182558	138185	1	197217	184927	211063	232099	(580.84485, 6767.34)(582.1892, 1877.0801)(563.1819, 2727.6633)(563.1771, 270.38)(587.2085, 16083.461)(564.1955, 6103.42)(605.18506, 4900.4497)(604.1904, 2630.8633)(605.1928, 466.22336)(590.18713, 2550.916)
Poncirin / Didymin	Flavonoids	Flavanones	1	1	1	736667	549161	1	1	1	1	1	1	1	525696	148983	1547934	215185	204710	203423	1	1	1	536724	451587	140299	(596.21545, 1115.465)(599.2226, 2223.94)(579.09326, 4133.0537)(578.5888, 1282.99)(579.8554, 413.14334)(598.475, 2973.4873)(598.55994, 1896.5101)(598.72144, 630.875)(599.7207, 820.70496)(600.723, 705.16003)(601.2163, 1425.32)(579.2011, 2776.7834)(580.1922, 955.1)(582.2113, 689.36)(583.22, 3042.52)(636.1611, 127.44)(619.1998, 320.20502)(623.2152, 251.51)(605.1982, 552.7)
Eriocitrin / Neoeriocitrin	Flavonoids	Flavanones	126760	135101	117836	89973	94155	101782	277043	256125	260639	258262	238184	242550	1	1	1	934758	233768	842932	424790	450659	426410	1	1	1	(599.1943, 3145.5186)(580.1692, 1462.9575)(599.5993, 10689.187)(598.19806, 3754.8845)(599.1971, 847.92)(579.1834, 18063.57)(580.18933, 4222.572)(581.1866, 1495.9565)(619.17896, 4585.9204)(620.1826, 1018.39)
Neohesperidin / Hesperidin	Flavonoids	Flavanones	2090077	2088650	2101539	379683	312491	315895	642138	579730	532366	108807	108542	129776	2134403	2055973	2012042	269607	342048	230338	174130	165139	162723	1291570	1255276	1214884	(610.78864, 14121.052)(611.18036, 12891.77)(611.6012, 7371.755)(612.2046, 2577.804)(613.2195, 321.44)(649.1507, 2343.0667)(634.38715, 2578.2056)(636.6925, 6827.7266)
Naringin 6'-malonate	Flavonoids	Flavanones	1	1	1	1	1	1	1	1	1	1	1	1	1	1	1	88274	1	1	1	1	1	95929	1	1	(667.19055, 5496.52)(668.1981, 783.595)
7,4'-Dihydroxyflavone / Chrysin / Daidzein	Flavonoids	Flavones	317110	292576	125595	208340	128096	186723	367492	402932	412382	221609	173014	201056	1	267626	246970	94528	221028	129241	278260	243431	248435	426000	412924	419942	(254.64958, 9384.17)(255.31696, 1516.3107)(239.76956, 490.91718)(257.74094, 2035.5265)(259.0691, 317.66)(241.46208, 27409.98)(275.0136, 2563.4976)(281.68698, 24340.832)(282.0598, 2191.2966)(259.59116, 2693.2122)(260.03543, 776.5)
7,3',4'-Trihydroxyflavone / Baicalein / Galangin / Genistein / Apigenin	Flavonoids	Flavones	454957	462441	385296	394486	488885	421592	487900	446972	473248	442467	373257	445773	474405	464274	471957	323187	441913	464378	475036	518799	520457	507817	531998	495481	(272.86322, 7377.542)(272.06226, 1107.0349)(273.0567, 6748.865)(256.0567, 689.135)(271.0604, 12863.29)(272.0638, 370.19)(293.04095, 21156.848)(294.04614, 1682.909)(295.0412, 1130.404)(279.04694, 1032.205)
Geraldone / Methylgalangin / Glycitein / Biochanin A	Flavonoids	Flavones	666416	649907	722766	778768	206942	276942	311047	424374	433352	587884	724811	545098	504212	354583	270682	964365	856973	918693	689850	709040	612605	436016	568878	1328786	(286.06882, 66765.875)(287.07016, 10076.216)(266.80682, 22430.89)(267.8081, 9362.107)(268.0543, 476.05)(290.03586, 2915.5361)(267.44946, 20080.396)(268.0674, 4674.5044)(269.0785, 218.56)(323.0369, 758.64)(305.01727, 495.22836)(309.63794, 2052.2173)(311.07007, 6480.2646)(290.54767, 13018.163)(294.0631, 5649.77)
Scutellarein / Luteolin / Kaempferol	Flavonoids	Flavones	193602	1323069	189742	223688	224052	178161	116482	149479	212016	181408	177246	178800	160921	237004	184066	1049904	194047	965721	122163	236136	212460	314119	232665	265489	(287.29767, 12873.071)(288.04834, 2709.2727)(290.063, 22365.678)(291.06647, 2103.412)(271.04068, 1009.35565)(273.0428, 429.18)(289.3132, 22506.943)(290.5659, 6032.9043)(292.07013, 3257.2122)(271.19693, 2806.8442)(271.0434, 4161.5146)(272.0575, 6251.2646)(273.0508, 6399.0947)(328.0713, 12417.341)(329.01898, 1619.4607)(330.01633, 1981.4248)(306.99966, 2092.1091)(311.70892, 6375.7656)(313.5854, 1019…
Hispidulin	Flavonoids	Flavones	12509221	12486750	12817905	13121921	12989515	12718078	13271811	12984164	12798888	1	13229970	13017801	6819512	6578926	6675290	3396097	12916191	12122047	12247391	12792830	12708625	5126731	4994828	5243732	(301.59555, 9854.125)(302.9918, 3699.4724)(303.99356, 72090.055)(304.982, 11535.286)(305.0839, 2518.13)(282.04727, 161947.61)(283.04196, 26115.455)(284.04636, 18442.115)(303.07825, 5480.5684)(304.07794, 31801.256)(305.71805, 38551.145)(306.0772, 57583.11)(286.06757, 125693.44)(287.07028, 14285.059)(288.06802, 9752.296)(342.07516, 4986.854)(343.6189, 1696.6118)(343.53766, 1593.76)(344.0362, 2767.9…
6-Hydroxyluteolin / Morin / Quercetin	Flavonoids	Flavones	1512211	1414180	1470481	814681	909556	839630	611181	631760	595656	681745	723951	651877	1630407	1759317	1660669	256918	780541	854379	1028088	863387	996543	1625952	1526098	1643666	(303.73184, 39638.066)(304.0528, 8038.26)(305.05728, 821.95)(284.0325, 27263.072)(285.0339, 8347.265)(303.0554, 9787.299)(304.06134, 1691.2279)(305.0525, 385.15)(344.01263, 2829.8142)(327.50732, 2011.8651)(327.24664, 416.15802)(312.04175, 1058.1799)
Cirsimaritin	Flavonoids	Flavones	455089	450540	443095	350600	343975	315250	752083	267329	5374863	442821	865426	4929830	506228	507631	509995	544747	527503	527777	470206	508178	522350	472702	481509	472236	(314.51312, 6926.2173)(316.08868, 1295.7667)(296.0632, 10704.473)(297.0671, 479.74)(298.0633, 301.1)(315.65778, 17694.402)(316.40512, 1690.1694)(302.08215, 1408.5826)(356.42184, 1813.662)(359.0506, 312.61)(335.0362, 13668.232)(336.0402, 895.9401)(337.0638, 2441.26)(338.06238, 411.15497)(320.06067, 1475.2424)
Jaceosidin / 3,7-Dimethylquercetin	Flavonoids	Flavones	235378	246054	949098	163835	233284	188957	411327	353511	353475	348599	290245	362981	913514	848495	320270	1139417	1010081	984714	204560	205851	255467	1080278	593554	1003314	(332.07883, 12070.466)(332.08527, 3580.2366)(312.66336, 13124.865)(313.06653, 1524.1615)(314.06354, 303.52002)(334.65366, 6188.848)(314.57788, 5508.04)(317.083, 648.49)(318.0927, 70109.27)(369.02734, 4984.285)(353.02655, 1483.575)(354.52905, 365.41)(356.03308, 201.355)(353.78052, 19998.473)(354.06757, 1714.4583)(338.49435, 8369.147)(338.0633, 345.51)
Cirsilineol / Eupatorin / Pebrellin	Flavonoids	Flavones	611715	103995	850857	659432	724504	743959	1334119	864142	1355277	1424460	1349297	1454879	992992	905612	968962	287941	276520	289739	911480	903319	928221	399406	395357	373699	(344.59018, 9079.126)(345.28925, 3062.8438)(326.278, 35060.82)(327.3532, 10311.684)(328.08865, 2819.1748)(349.1158, 8291.238)(350.11893, 1584.628)(327.09357, 8344.837)(328.0942, 2785.04)(367.0381, 1532.19)(369.0954, 293.46)(349.0765, 3802.8198)(350.0829, 631.31)
Tetramethylscutellarein	Flavonoids	Flavones	421395	7016315	349297	393626	8360799	375086	477047	6115405	626912	7605151	601920	14776203	3345938	12994658	26200428	14249281	3442250	5832617	7291993	11491574	11626983	14968669	14736926	1635353	(344.9324, 13845.562)(345.4545, 3043.1633)(347.12396, 574.19)(324.62802, 41703.957)(325.0913, 12999.3545)(326.0898, 875.33)(347.12238, 6269.0796)(327.70135, 4677.7515)(328.36743, 3425.975)(329.1264, 1254.79)(381.07724, 312764.06)(382.08258, 65119.18)(383.0773, 54819.92)(384.08035, 7321.662)(363.4412, 10236.194)(364.0736, 2291.4714)(365.2183, 54580.746)(366.38947, 9204.019)(367.10648, 1902.25)(347…
Gardenin B	Flavonoids	Flavones	141044	161043	108378	6228854	5414564	5747845	12778158	13765522	14018649	12987302	12930911	12706988	20625650	19321294	10906965	9840973	148662	162547	15564068	15270939	15675824	581921	631959	564237	(359.6604, 1683.9889)(362.61816, 4595.7397)(340.27502, 637.2963)(343.11078, 4038.945)(344.1145, 6666.61)(361.62598, 1625.9)(360.1096, 264.17)(343.05334, 14639.368)(344.5742, 4729.74)(346.1153, 1767.79)(399.91568, 1256.877)(401.35995, 568.52576)(402.0747, 553.4225)(380.6249, 2170.498)(385.07394, 2994.62)(382.16983, 16714.986)(382.85437, 886.52)(364.56073, 11751.672)(365.49127, 6164.8564)(366.31302…
5,6-Dihydroxy-7,8,3',4'-tetramethoxyflavone	Flavonoids	Flavones	134645	1	1	1287164	1172974	1219299	273348	260054	276766	204890	400832	343277	171376	188840	1	286136	242005	240635	994454	141168	128356	314017	273570	309180	(375.3901, 9948.82)(377.30533, 1542.9421)(358.0909, 2804.646)(361.1055, 738.17)(377.49146, 1622.2837)(377.1054, 324.53)(359.53397, 2138.2288)(361.61035, 275.135)(362.1102, 733.91)(417.21628, 693.60144)(398.39438, 2606.5967)(400.19937, 941.7171)(402.1042, 201.53)(379.6705, 59585.105)(381.24753, 80990.13)(382.08536, 32687.664)(383.07968, 14721.847)(384.08688, 859.0733)
Tangeretin / Sinensetin	Flavonoids	Flavones	929773	907793	889631	617013	317567	182051	1500874	1578819	1575116	527393	552343	544480	2365645	2541483	1467361	1379224	1448230	368643	123420	115861	388574	1672541	236256	205395	(376.80676, 45002.23)(355.51215, 9579.043)(358.12036, 908.7666)(374.78552, 13172.828)(375.2793, 22889.818)(376.1387, 20670.256)(377.64514, 77506.91)(378.1493, 29387.42)(357.12415, 4550.28)(360.13354, 14985.695)(411.0841, 2121.2673)(395.4451, 8959.937)(396.11417, 1223.6082)(379.10428, 5314.935)(380.1068, 1128.49)
Nobiletin / 3-Methoxysinensetin	Flavonoids	Flavones	1029994	1011068	1674056	743459	800120	854682	4405282	4514047	4489643	1979601	1989582	1891680	896791	4139380	955686	524932	1667390	522111	1019226	1010921	983773	6891971	2467542	6763298	(403.19284, 3785.658)(404.4696, 2928.2168)(405.1396, 2899.9)(406.1467, 8073.69)(385.40726, 40387.99)(385.72076, 11446.55)(404.20023, 31295.43)(405.76025, 10084.12)(405.43268, 3728.707)(408.164, 5865.76)(386.4251, 6576.777)(387.6358, 2034.425)(388.6386, 6005.055)(389.64835, 5218.3)(390.1449, 7909.28)(441.551, 5328.107)(442.34036, 967.48627)(446.1034, 7691.67)(424.31686, 4368.332)(424.94522, 1692.2…
Apigenin 7-O-glucoside	Flavonoids	Flavones	518950	548057	529367	373458	302837	1112304	4398484	4513465	4490061	1979601	1990219	1894117	661237	745557	792091	1868053	1859497	1809301	414644	1011288	848811	681869	673217	656890	(421.14725, 16868.223)(422.15253, 3732.1587)(423.154, 980.02997)(402.5994, 1345.0327)(406.56534, 962.2457)(406.1424, 214.38)(421.14624, 34766.19)(422.15274, 7678.1157)(423.15186, 328.91)(404.07947, 34878.035)(405.3455, 8272.58)(405.92386, 2050.662)(408.163, 245.51)(461.11072, 5077.988)(462.1143, 1196.1267)(441.59265, 5188.438)(442.09506, 1869.6068)(445.1446, 12402.543)(446.1495, 1533.5302)(425.11…
Apigenin 6-C-glucoside / Genistin	Flavonoids	Flavones	522804	513611	520890	548175	195966	472128	374312	403690	302101	419542	480192	431229	170678	419915	457596	652714	618661	600160	512959	317149	269474	363841	305859	290049	(433.6379, 12955.949)(434.51813, 3545.6277)(435.11557, 1078.3737)(437.12076, 5623.8545)(438.12387, 981.8867)(415.01562, 894.55835)(415.97, 1117.6088)(418.1077, 2369.7073)(419.1055, 175.44)(436.1209, 7961.464)(435.45667, 2558.7666)(416.8523, 800.815)(418.61514, 1125.8676)(456.06656, 1224.7814)(457.251, 1058.4691)(459.25226, 586.1114)(460.1135, 182.975)(439.47394, 1344.7162)(440.8049, 913.3714)(441…
Apigenin 7-O-glucuronide	Flavonoids	Flavones	732614	620866	595861	369419	382246	401893	565629	556440	568741	767968	428691	713393	483840	457969	426278	1	1	1	517597	562063	537236	213413	232915	199834	(447.66675, 4502.503)(448.7618, 1226.33)(431.6584, 1341.4872)(432.0926, 1004.83)(449.37177, 609.2737)(452.90543, 1507.754)(453.0959, 2443.04)(432.24237, 3386.5608)(434.01672, 1703.9166)(434.1005, 2181.58)(468.04037, 1729.1808)(471.3651, 1365.4292)(474.097, 184.98)(456.07227, 998.42896)
6-Hydroxyluteolin 7-O-rhamnoside / Luteolin 7-O-glucoside / Luteolin 6-C-glucoside	Flavonoids	Flavones	871520	1358005	1450270	1598856	1056920	1053037	888782	1334117	385373	669761	1294807	1263887	1737775	247198	232984	111957	176768	1368726	1651753	1662786	1785130	182305	247012	285191	(450.448, 1186.8451)(453.11246, 2289.964)(453.61774, 6338.295)(454.1132, 5507.27)(433.42752, 339.70667)(432.0915, 2194.22)(434.0929, 1339.65)(449.8682, 2131.67)(452.11554, 1678.0499)(453.1311, 3405.38)(432.84656, 3637.355)(434.85434, 2394.8325)(437.1014, 2158.9)(469.05634, 2089.13)(471.09833, 26167.012)(472.1041, 7528.1685)(456.08505, 964.35254)
Luteolin 7-O-glucuronide / Kaempferol 3-O-glucuronide	Flavonoids	Flavones	739123	725726	633779	386654	250062	223752	503532	491137	462402	110591	1	90124	478402	445495	480628	204357	1	1	218321	226271	200774	458786	456207	428145	(463.23602, 12483.305)(464.2408, 1787.2946)(466.84814, 783.39)(466.0953, 8775.56)(467.098, 1823.62)(468.1049, 2272.8)(450.1008, 660.14)(504.05576, 799.31494)(483.02966, 2111.67)(484.0257, 2392.05)
Chrysoeriol 7-O-glucoside / Isorhamnetin 3-O-rutinoside	Flavonoids	Flavones	107378	118269	152610	117546	137726	284811	107987	100768	117894	89676	84304	104403	137405	107906	128633	102720	106728	107032	121241	353476	150454	668952	665685	605186	(463.48587, 3702.7107)(464.91473, 8285.07)(465.6299, 2446.245)(444.81778, 2095.7595)(445.0904, 685.04)(445.70126, 2784.9697)(448.1209, 7867.622)(450.79297, 8185.606)(451.1182, 4432.28)(501.8772, 579.82904)(485.4839, 4961.0073)(486.61038, 1248.5903)(488.11115, 624.39124)(467.0996, 4704.244)
Luteolin 7-O-malonyl-glucoside / 5,4'-Dihydroxy-3,3'-dimethoxy-6:7-methylenedioxyflavone 4'-O-glucuronide	Flavonoids	Flavones	150320	144153	120130	1	1	1	113423	109173	104826	1	1	1	1	1	1	110225	114179	1	156471	1	1	1	1	1	(536.6094, 4409.4062)(536.1095, 369.64398)(535.107, 8085.74)(536.1125, 640.47)(573.0811, 6881.89)(557.0871, 350.27)
Chrysoeriol 7-O-(6''-malonyl-glucoside)	Flavonoids	Flavones	82689	72496	70993	1	1	1	1	1	1	1	1	1	1	1	1	1	1	1	1	1	1	1	1	1	(548.1277, 3424.75)(549.125, 2951.3066)(557.10834, 634.8033)
Apigenin 6,8-C-galactoside-C-arabinoside / Apigenin 7-O-apiosyl-glucoside / Apigenin 6,8-C-arabinoside-C-glucoside	Flavonoids	Flavones	190279	168656	156228	116724	1	118183	113572	112763	99359	1	88942	78380	286547	237840	330945	330330	349010	299589	117624	96165	1	545782	583029	637735	(564.3012, 1411.88)(565.1241, 123.28)(547.14014, 7652.3633)(548.14417, 785.375)(566.66833, 3197.4949)(566.1761, 455.49)(547.524, 8315.613)(548.14984, 2006.71)(549.1693, 312.78)(590.12415, 1363.2675)(591.1249, 188.405)(590.36633, 2625.0576)(589.1512, 1580.4332)(571.4642, 793.7067)(574.1309, 2187.34)
Rhoifolin / Isorhoifolin	Flavonoids	Flavones	264366	1	252885	471022	449449	479751	161853	1	153045	1	1	1	1	1	1	673329	677570	597838	400429	394675	429884	1	1	218194	(580.67096, 2176.6902)(581.1727, 212.26)(581.6775, 1136.15)(561.1747, 13657.165)(562.17944, 3336.5532)(563.1808, 718.7825)(605.4575, 665.2972)
Chrysoeriol 7-O-apiosyl-glucoside / Luteolin 7-O-rutinoside / Apigenin 6,8-di-C-glucoside	Flavonoids	Flavones	372575	347479	345135	762016	549161	614326	415696	460659	430070	271564	248952	222136	140707	126259	114169	242636	221226	232562	286626	252001	239981	119968	105443	1	(594.14264, 515.0633)(577.16516, 12801.028)(578.1694, 3098.8672)(581.1609, 1139.3025)(577.1687, 11174.457)(578.1718, 2506.0037)(579.17175, 332.74)
Neodiosmin / Diosmin	Flavonoids	Flavones	1244218	1232423	1244844	1398009	1253416	1363119	1116736	1080339	1093027	1182310	1104246	1128513	1315383	1207075	1245275	1784062	1784148	1781485	1462225	1552191	1544242	724459	720341	688682	(610.1794, 21004.654)(611.1802, 11532.5625)(612.1783, 7923.465)(613.1782, 1958.2726)(614.1771, 416.7786)
Apigenin 7-O-diglucuronide	Flavonoids	Flavones	357775	1	357090	418091	1	1	1	1	323033	1	1	1	806496	735701	726951	2616186	1907558	1860450	1427818	1561178	1555015	1	1	525552	(626.62555, 2773.7327)(628.1242, 295.13)(607.13153, 493.82)(627.3478, 2815.2046)(606.88306, 694.72253)(607.1339, 394.88)
Luteolin 7-O-diglucuronide	Flavonoids	Flavones	1	1	1	1	1	1	1	1	1	1	1	1	1	1	1	156022	102574	98631	1	1	1	1	1	1	(627.12445, 6782.3203)(643.0981, 7604.037)(644.10004, 628.75)
Formononetin	Flavonoids	Isoflavonoids	233387	592825	1	918019	144781	120532	415631	338968	393646	292591	232206	353484	317849	333943	452856	457769	320993	1	198127	201410	201446	275732	169829	380591	(269.5429, 1974.8489)(271.57773, 838.43506)(273.0863, 995.96)(251.29143, 904.12445)(255.0743, 109.6)(271.83957, 6390.134)(273.0856, 194.44)(254.15248, 9985.261)(255.41768, 7582.957)(256.08142, 13674.314)(307.37195, 10056.002)(308.04373, 1220.6307)(293.28928, 4589.8574)(295.0426, 1307.675)(291.8659, 2046.028)(292.0668, 1085.23)(275.05972, 5239.8447)(278.0732, 2431.98)
Daidzin	Flavonoids	Isoflavonoids	169149	1	1	1	1	1	1	1	1	1	1	1	158299	124423	157030	322618	228151	178708	1	1	1	330716	375887	382753	(419.11063, 1503.2426)(400.11282, 10964.083)(401.10815, 1891.4867)(402.11783, 765.8133)(403.109, 391.905)(419.37784, 1558.2)(421.63785, 1600.835)(422.1397, 2761.05)(401.87616, 1267.1799)(403.1296, 1052.52)(456.07867, 1301.4822)(460.75815, 628.4167)(461.0891, 555.99)(439.1926, 2299.4475)(439.88608, 1622.8589)(443.6073, 3202.98)(444.1053, 1556.45)(421.8894, 7064.4453)(423.22726, 2572.4001)(424.6933…
Glycitin	Flavonoids	Isoflavonoids	1229739	1111303	1168625	593875	483251	738897	1056066	988526	1061360	1773368	1368912	1434099	483262	1	387989	1416749	168083	176475	811702	939010	824982	477746	396737	442951	(448.12592, 4221.313)(449.06262, 8306.202)(449.62515, 1630.1051)(450.13034, 3559.3228)(451.63556, 153.92001)(429.8637, 2111.8762)(430.12027, 603.6267)(447.4719, 18838.873)(448.80518, 9122.594)(433.88403, 8467.054)(434.47318, 636.3433)(487.00818, 576.2382)(490.09412, 242.48999)(471.09143, 1545.559)(469.11307, 1783.9824)(470.1014, 570.39)(452.41602, 1647.4377)(453.95428, 1650.5409)(455.1138, 989.78…
6''-O-Acetylgenistin	Flavonoids	Isoflavonoids	239667	228975	252394	251283	256582	269637	120470	122433	119202	132339	114108	144122	605304	316115	310209	658668	639399	617843	243159	266077	250946	535554	521717	537051	(456.36502, 3114.2412)(460.1135, 135.93)(481.13052, 28714.162)(459.8607, 5968.016)(462.88348, 42827.79)(463.13394, 100241.66)(497.4375, 12977.137)(498.1084, 2818.6978)(499.10898, 311.84)(480.69434, 4848.3896)(482.60098, 1447.635)(483.1011, 1929.39)(484.1037, 17242.24)(485.1071, 3849.34)
6''-O-Acetyldaidzin	Flavonoids	Isoflavonoids	706601	668438	724843	805644	733766	825354	345529	325494	360148	229853	220016	262292	1116399	317303	1064834	2007047	1951842	1	707214	845993	737952	603439	594578	624667	(461.12573, 6186.374)(463.00882, 51181.273)(464.01578, 23692.28)(464.1388, 24130.64)(465.1563, 3157.635)(497.08685, 23633.775)(498.09064, 3370.9424)(499.0941, 359.21)(479.07925, 9468.705)(480.08374, 3757.8)(481.09842, 8620.665)(482.10147, 1036.2676)(464.6799, 4781.9497)(465.91318, 1153.046)(467.77084, 1007.7834)(468.1051, 1761.91)
6''-O-Malonyldaidzin	Flavonoids	Isoflavonoids	361377	283432	292653	176144	83364	167048	361455	381540	382816	424726	411108	406255	251914	202456	186672	1	1	1	179421	201863	175856	525099	492609	107760	(484.15182, 10711.398)(485.16245, 2275.8096)(486.17276, 1240.3236)(526.0643, 6267.457)(488.11255, 4284.0063)(489.78873, 1729.3467)(490.6278, 1305.905)(491.1228, 1350.21)(506.12344, 10645.476)(507.29285, 2056.1853)(508.13837, 5638.9224)(511.10287, 6489.1973)(512.1065, 1981.29)(513.1049, 608.3333)
6''-O-Acetylglycitin	Flavonoids	Isoflavonoids	712941	142200	526709	119675	114783	123108	125111	1	115764	161673	165066	164648	225868	1244908	223347	139127	150336	141803	188812	193905	185190	461855	486389	459058	(489.1278, 1023.86)(490.1282, 4226.22)(491.1309, 292.17)(494.1616, 4208.8)(471.45847, 7194.813)(472.80368, 792.56665)(494.65973, 3198.5222)(494.1615, 4008.47)(471.22638, 10403.229)(472.35364, 1814.805)(476.1491, 4565.07)(513.1169, 302.64)(494.4429, 535.02)
6''-O-Malonylglycitin	Flavonoids	Isoflavonoids	537344	428003	451362	235601	226040	229538	1	316432	252854	1	127522	144928	117308	281782	171863	148731	117251	109383	1	1	1	143575	1	120992	(538.12506, 5099.638)(515.1181, 8797.903)(516.119, 717.43335)(538.987, 2060.7927)(576.081, 150.74666)(555.11584, 2777.36)(542.39655, 6289.3906)(543.12854, 6407.585)
Kaempferide	Flavonoids	Flavonols	28785397	26632555	28110834	30140608	28782714	29424752	1040637	1022583	1056663	27933378	26992804	21313099	17664412	17136572	17269232	28495092	28620088	28014700	660577	656476	658045	16022888	14591212	16086379	(299.25827, 2869.1252)(300.43228, 646.8975)(304.0771, 89704.32)(281.71426, 129693.63)(283.54465, 23152.57)(284.0464, 17474.49)(301.9856, 9201.374)(303.45975, 25645.459)(303.93375, 34616.504)(304.7471, 10692.216)(305.0836, 1681.37)(282.04953, 104917.305)(283.0486, 17323.852)(284.0462, 18039.97)(341.1647, 1852.9843)(342.40466, 2502.4712)(343.42746, 1934.6301)(344.0362, 3619.65)(321.01126, 1820.255)…
Rhamnetin / Isorhamnetin / Nepetin	Flavonoids	Flavonols	1547115	1	1	1572398	1978610	1	1334534	1327182	1282085	1	1	1519404	1	391722	330163	1819071	1383985	1286552	1595860	1786556	1736532	982693	655875	1043872	(318.64062, 2407.8599)(319.06186, 486.815)(320.06955, 1890.4767)(298.92853, 95366.68)(300.04633, 41665.13)(301.11633, 41320.89)(302.0533, 13412.514)(303.05627, 9492.809)(319.5719, 3129.5967)(318.0732, 144.52)(302.70187, 3655.9163)(300.0651, 693.765)(355.3911, 648.3436)(339.4745, 465.5815)(341.02075, 648.985)(341.837, 1432.9421)(342.0495, 768.56)(323.16522, 8799.75)(325.04706, 676.14)
6,8-Dihydroxykaempferol / Myricetin	Flavonoids	Flavonols	464730	355328	421438	297090	348017	297172	640085	579543	80388	1	755390	763332	1300303	1218006	1266624	511338	615496	255946	444155	482346	459525	653048	628354	692202	(318.98965, 14230.6875)(320.99414, 131930.39)(322.27658, 136405.34)(322.65488, 170111.95)(323.05603, 44692.3)(301.4922, 1882.5692)(303.02924, 2315.1887)(301.0427, 3703.72)(358.3544, 4079.6719)(361.13617, 471.9438)(362.00848, 1021.8971)(363.0033, 137.15)(342.11874, 2849.9172)(343.8373, 1762.117)(326.30728, 918.6314)(328.0224, 3334.16)
Kaempferol 3-O-rhamnoside	Flavonoids	Flavonols	511382	406237	374261	215333	207905	242634	462593	530830	521003	530750	552843	533594	266345	323446	241562	1	1	1	246704	243586	291290	221236	196255	259422	(432.7609, 3189.3538)(434.09982, 2261.8362)(413.08765, 1511.4681)(414.08392, 597.7125)(434.60266, 2524.715)(438.1297, 3328.18)(415.3977, 881.1918)(416.41055, 1307.8636)(418.109, 2382.6008)(419.1055, 201.43)(455.39438, 1418.9359)(457.59216, 795.7873)(459.47687, 588.58496)(459.7748, 494.39)(460.1137, 172.17)(439.17828, 1986.0565)(440.91003, 1233.6564)(441.0872, 1917.2433)
3-Methoxynobiletin	Flavonoids	Flavonols	1227658	1314944	1417968	1417067	363034	1632532	725278	734087	728589	1238361	856882	1614178	3432963	2806799	1473951	6187019	5755008	2605592	1575092	2171955	2223529	563644	1350348	606670	(433.81128, 23515.768)(434.82153, 5404.67)(437.65356, 1187.685)(438.1639, 8176.43)(417.13397, 1027.4025)(433.6323, 8139.4985)(434.48843, 4400.335)(437.1544, 2115.49)(438.169, 10492.74)(439.1707, 12441.13)(418.648, 270.2125)(418.65662, 1968.38)(420.1546, 3161.46)(471.39636, 29796.746)(472.1044, 9446.035)(455.60474, 445.61002)(459.0968, 314.29)(456.53107, 7569.1978)(456.13248, 1850.8634)(438.12607,…
Quercetin 3-O-xyloside / Quercetin 3-O-arabinoside	Flavonoids	Flavonols	1	169680	149189	1	1	1	1	1	1	134211	146744	139365	1	1	1	313917	245646	229779	232653	263321	240798	543590	547513	1	(439.10486, 508.66498)(420.0815, 311.0)(421.0874, 239.82)(436.21466, 9567.009)(436.96732, 2232.1785)(437.10565, 739.735)(421.0869, 2573.95)(455.03897, 6329.6035)(459.08792, 839.2867)(440.07617, 3234.186)(441.0798, 318.48)
Kaempferol 7-O-glucoside	Flavonoids	Flavonols	507220	394955	395303	192839	244483	192619	456835	397628	446015	645906	81308	577917	301364	362054	345987	1	1	1	1	111681	1	1	1	173737	(448.09836, 1763.215)(431.08823, 1672.6699)(434.0955, 1406.825)(451.98706, 1469.6001)(453.11346, 2212.267)(453.6161, 5332.8096)(454.11395, 5119.5654)(432.2247, 3908.386)(433.88437, 2510.0508)(434.09665, 2466.77)(468.0403, 3059.215)(471.09244, 1052.7885)(474.09845, 238.38)(456.07968, 845.32324)
Kaempferol 3-O-galactoside / Quercetin 3-O-rhamnoside / Kaempferol 3-O-glucoside	Flavonoids	Flavonols	871520	1358005	1450270	1598856	1056920	1053037	888782	1334117	385373	669761	1294807	1263887	1737775	247198	232984	111957	176768	1368726	1451753	1662786	1785130	182305	247012	285191	(450.448, 1186.8451)(453.11246, 2289.964)(453.61774, 6338.295)(454.1132, 5507.27)(433.42752, 339.70667)(432.0915, 2194.22)(434.0929, 1339.65)(449.8682, 2131.67)(452.11554, 1678.0499)(453.1311, 3405.38)(432.84656, 3637.355)(434.85434, 2394.8325)(437.1014, 2158.9)(469.05634, 2089.13)(471.09833, 26167.012)(472.1041, 7528.1685)(456.08505, 964.35254)
Myricetin 3-O-arabinoside	Flavonoids	Flavonols	1335466	1124035	1143303	1316889	1018861	1031094	534643	580404	545088	551439	563771	567871	1	1	1	969253	165145	175818	736147	687920	780120	162446	162774	143251	(454.10132, 546.47003)(433.22055, 1125.2452)(435.07715, 1448.22)(436.091, 2856.5498)(453.04474, 2604.692)(452.90533, 1177.66)(433.82996, 634.4025)(434.0884, 241.64)(479.0812, 2402.7468)(456.06354, 490.93143)
Quercetin 3-O-glucuronide	Flavonoids	Flavonols	683379	711032	597408	242506	252507	216428	541902	495074	489040	224609	182008	223536	767872	694757	727351	400976	338659	305755	444518	482333	473858	820250	849097	827860	(463.0845, 257.64)(501.0611, 1962.0399)(463.08716, 1207.3466)(464.08942, 354.45)(479.0798, 19323.531)(480.08383, 3660.6963)(481.0876, 498.82)
Myricetin 3-O-rhamnoside / Quercetin 4'-O-glucoside / Quercetin 3-O-galactoside / Quercetin 3-O-glucoside	Flavonoids	Flavonols	604803	605601	515386	372759	409408	319939	475253	434175	442415	187629	149863	174173	459604	447324	448857	321562	270661	258694	292729	304873	322502	485288	513610	464103	(464.09012, 2214.2007)(449.1056, 437.64)(465.10217, 10177.566)(466.10767, 1429.4987)(449.1089, 956.78)(487.08572, 2398.5918)(471.0894, 119.13)
Isorhamnetin 7-O-rhamnoside / Isorhamnetin 3-O-glucoside / Isorhamnetin 3-O-galactoside / Isorhamnetin 4'-O-glucoside	Flavonoids	Flavonols	282802	276587	263046	278449	214276	269328	1	688705	726955	551697	679606	619121	134540	140610	116116	476280	427133	460091	298434	289569	289563	346531	238310	1	(478.26743, 2357.8699)(460.9425, 9730.81)(462.11362, 1704.124)(464.8164, 1389.6571)(464.1115, 492.05)(465.1141, 2968.88)(479.1127, 461.114)(461.6132, 21604.08)(462.86942, 6640.6313)(464.62183, 7537.0146)(503.0756, 2470.4458)(506.12344, 3559.6223)(507.11264, 3018.6099)(483.09576, 4313.762)
Myricetin 3-O-glucoside / Myricetin 3-O-galactoside	Flavonoids	Flavonols	290397	218593	209367	417424	250062	223811	123384	129885	139288	358922	357861	349118	478741	446057	131310	204372	193655	168550	218865	99979	200096	458147	460172	430020	(481.00192, 9651.92)(482.09335, 3354.164)(483.50165, 7091.6235)(484.50552, 9992.981)(485.50488, 2482.918)(486.09915, 1509.1416)(463.0861, 9157.4)(464.0913, 619.24)(484.95795, 1282.4354)(486.49643, 974.20245)(464.52493, 35672.336)(465.6662, 7261.74)(467.16574, 7457.834)(469.11194, 3600.0955)(520.55536, 2192.763)(504.05316, 8238.632)(505.0551, 408.124)(506.04968, 475.4)
Kaempferol 3-O-acetyl-glucoside / Quercetin 3-O-acetyl-rhamnoside	Flavonoids	Flavonols	250264	214744	1	873443	897836	1295469	308377	294566	326132	96245	691377	100010	339452	329521	391532	1084830	1	1118266	1412385	1430452	1483569	169758	174304	164545	(491.9368, 2210.4329)(493.96744, 2770.2285)(493.7798, 942.37994)(494.61377, 647.29)(495.1177, 1585.91)(472.92484, 6842.726)(474.0969, 163.84)(491.12607, 2914.325)(492.12265, 745.3933)(473.1036, 22715.463)(474.10205, 5008.125)(475.09653, 2530.3037)(513.1015, 4589.7563)(497.08786, 4918.598)(498.72736, 728.04626)(499.0917, 209.05669)
Isorhamnetin 3-O-glucuronide	Flavonoids	Flavonols	1021719	1017458	899779	1	1	1	586044	587962	558384	167509	110333	141020	560157	522656	541031	1	1	1	1	1	1	946484	294873	983556	(494.1068, 1029.6176)(495.11246, 3713.97)(497.60327, 10112.975)(498.0906, 1928.92)(479.0796, 12889.642)(480.0836, 2438.9673)(498.11694, 2403.2524)(499.1078, 1177.75)(480.60257, 5506.0435)(481.09375, 28019.57)(537.0689, 1074.815)(515.0427, 2909.667)(498.06888, 9323.91)(498.5703, 1320.5541)
5,3',4'-Trihydroxy-3-methoxy-6:7-methylenedioxyflavone 4'-O-glucuronide	Flavonoids	Flavonols	206457	160799	166428	119441	126149	134298	1	1	1	1	1	1	1	1	1	1	1	1	1	113360	1	1	1	1	(502.6437, 1942.4015)(504.07605, 2463.9226)(542.0381, 6130.1274)(526.0629, 7050.5)
Jaceidin 4'-O-glucuronide	Flavonoids	Flavonols	213095	175215	175449	208626	182064	195564	162579	166608	180546	146353	123998	142757	135457	129036	130101	424026	319573	336843	186902	196008	179675	1	1	1	(538.1254, 7742.336)(539.1294, 2173.367)(538.12445, 10613.998)(539.1282, 1486.2812)(540.1247, 462.38)(525.12085, 3852.5562)(576.0806, 1151.8734)(562.0889, 314.14667)
Kaempferol 3-O-galactoside 7-O-rhamnoside / Kaempferol 3-O-rutinoside	Flavonoids	Flavonols	372575	347479	345135	762016	549161	614326	415696	460659	430070	271564	248952	222136	140707	126259	114169	242636	221226	232562	286626	252001	239981	119968	105443	1	(594.14264, 515.0633)(577.16516, 12801.028)(578.1694, 3098.8672)(581.1609, 1139.3025)(577.1687, 11174.457)(578.1718, 2506.0037)(579.17175, 332.74)
Isorhamnetin 3-O-glucoside 7-O-rhamnoside	Flavonoids	Flavonols	470571	1	1	1	954894	1	677518	1	1	1	1	1	1	1	211637	716194	1	1	1	464165	440140	113089	103591	118435	(606.14484, 16064.945)(607.1419, 1600.3867)(625.1929, 897.492)(608.1518, 296.61)(663.1492, 864.94336)(651.66077, 359.965)
Kaempferol 3-O-sophoroside / Quercetin 3-O-rutinoside / Kaempferol 3,7-O-diglucoside / Quercetin 3-O-galactoside 7-O-rhamnoside / Quercetin 3-O-rhamnosyl-galactoside	Flavonoids	Flavonols	2090077	2090646	2115757	2365497	2117089	2324291	1812294	1844027	1826961	1943267	1879717	1810675	2145327	2055973	2012042	3122339	3064068	3096799	2464322	2667541	2607879	1291570	1263967	1214884	(613.1773, 1661.93)(612.13666, 9297.561)(613.1782, 2258.0635)(614.1771, 437.20645)
Kaempferol 3-O-(6''-acetyl-galactoside) 7-O-rhamnoside	Flavonoids	Flavonols	1	1	1	1	1	1	1	1	1	1	1	1	1	1	1	209115	225257	175377	1	1	1	1	1	1	(619.1784, 7718.59)(620.1816, 1221.44)(619.1771, 8526.37)(620.1818, 1225.685)(647.17096, 780.985)
Quercetin 3,4'-O-diglucoside / Quercetin 3-O-sophoroside / Quercetin 7,4'-O-diglucoside / Myricetin 3-O-rutinoside	Flavonoids	Flavonols	92077	1	1	1	1	1	101422	88756	1	1	1	1	1	1	1	1	1	1	1	1	1	1	1	1	(649.11957, 400.575)(649.1235, 366.55)(633.1468, 1564.77)
Quercetin 3-O-(6''-acetyl-galactoside) 7-O-rhamnoside / Spinacetin 3-O-glucosyl-(1-6)-glucoside	Flavonoids	Flavonols	1	1	1	145870	149504	154016	103692	106391	1	135396	126375	98127	1	1	1	1	1	1	1	1	1	1	1	1	(654.1847, 7051.854)(655.18774, 1143.6849)(656.18475, 2275.9663)
Kaempferol 3-O-glucosyl-rhamnosyl-glucoside / Quercetin 3-O-rhamnosyl-rhamnosyl-glucoside / Kaempferol 3-O-glucosyl-rhamnosyl-galactoside	Flavonoids	Flavonols	836145	846751	888244	816964	783348	787960	681395	665547	663491	763434	744921	731953	758782	712394	737339	957338	926998	957122	785208	1	813420	497997	469807	469316	(758.2173, 13855.9)(759.2182, 9846.26)(760.2162, 7162.68)(761.2164, 2858.19)(762.2163, 656.53)(758.21625, 18661.416)(759.21716, 13329.919)(760.2153, 10177.938)(761.2153, 3943.847)(762.2139, 1229.584)
Kaempferol 3-O-sophoroside 7-O-glucoside / Quercetin 3-O-glucosyl-rhamnosyl-glucoside / Quercetin 3-O-glucosyl-rhamnosyl-galactoside / Kaempferol 3,7,4'-O-triglucoside	Flavonoids	Flavonols	112541	108022	121188	120071	161516	123379	102918	1	1	83159	1	1	146320	121338	119124	1	1	1	163490	135914	146914	1	85392	1	(776.2261, 12532.5625)(777.22687, 8535.51)(778.22516, 7231.85)(776.227, 16310.881)(777.2278, 11339.256)(778.22595, 9183.173)(779.2258, 3663.631)(781.1887, 559.78546)(782.1859, 344.38)
Sesamol	Lignans	Lignans	1121975	1099677	766652	1067202	1397515	1238106	1339919	707987	71815	986909	845082	1032466	1203126	1068072	936480	1513787	168541	179293	906932	383479	928499	1140354	932258	684525	(138.60873, 2887.304)(140.034, 6884.74)(121.5593, 988.7848)(123.22894, 369.03598)(141.60262, 5810.7285)(142.88487, 845.7683)(122.175186, 17618.363)(125.0405, 1776.1283)(179.43817, 7296.815)(179.99908, 2621.6125)(159.7095, 3882.3594)(160.98544, 76.240005)(164.89735, 831.5833)(166.034, 1008.3916)(146.35428, 142097.73)(147.82466, 54843.11)(148.02524, 11735.853)
Anhydro-secoisolariciresinol	Lignans	Lignans	845007	856324	969586	2016129	2014802	1862642	1778970	19186746	9771771	1018074	907298	988731	5394852	1	2515759	1330096	1334072	1392454	1	799770	27631282	1	2883944	5633265	(344.96283, 6564.786)(347.6704, 13134.265)(326.9553, 6128.306)(328.98154, 2191.9558)(330.66168, 4055.9873)(347.67535, 3597.64)(327.7587, 9930.373)(329.4918, 2507.6968)(330.82706, 1320.8733)(385.1236, 8124.015)(387.46548, 990.36993)(365.53622, 5981.0845)(366.11774, 808.12244)(367.1462, 49231.098)(368.1555, 20822.18)(349.28198, 48292.434)(350.2609, 10993.136)(351.28537, 1867.9182)(354.1487, 30128.1…
Episesamin / Sesamin	Lignans	Lignans	1	1152305	1868607	537995	431829	731183	742218	621119	680549	1	196990	157610	1520435	1508284	1467566	3327049	979123	815553	361978	1	378090	461149	1	468621	(355.39545, 14355.961)(356.11182, 1282.4434)(359.1216, 653.66)(338.10828, 4072.7832)(339.1071, 717.63)(357.12152, 9627.107)(359.6361, 921.875)(338.2767, 2635.0667)(342.1248, 2054.26)(394.412, 1434.8734)(394.0774, 202.8)(380.0672, 19795.633)(380.8225, 9840.728)(381.0767, 3053.47)(379.22195, 3517.4763)(380.1068, 538.6)(381.1169, 1890.24)(361.2784, 9551.481)(362.09485, 725.26)
Conidendrin	Lignans	Lignans	5251866	1899062	1941146	214500	788996	180937	3548288	1630686	5243621	4511358	5449758	1091369	3612552	1797789	2012188	1420653	1839104	1670093	651230	2127390	1434768	2568507	1	447150	(357.67917, 27404.83)(360.1339, 8433.67)(338.28708, 7869.3647)(339.4097, 2745.8386)(341.13083, 3929.9531)(343.1383, 14455.07)(359.1435, 4585.8706)(361.07574, 7853.0264)(361.74445, 6741.176)(361.141, 23314.2)(341.13083, 8374.885)(343.13428, 18360.66)(343.84854, 22187.723)(395.09033, 1086.3141)(377.08218, 6926.5493)(378.08618, 521.07996)(380.5178, 1393.643)(384.12244, 21171.229)(362.7274, 3259.8386…
Pinoresinol / Matairesinol	Lignans	Lignans	1918541	1	1270344	1642599	3839303	3902071	659603	1238078	1	793992	524090	526095	1666144	1	1	1	679658	1189743	1491244	1497926	2174944	5131855	1	5016965	(358.969, 3242.416)(359.9807, 305.67)(340.85336, 4703.9277)(342.2203, 64702.152)(343.24078, 10437.778)(344.13562, 15979.663)(345.14038, 2755.3462)(359.8558, 3151.2512)(361.3981, 2189.6248)(363.15994, 4925.09)(363.16, 7521.3)(364.1642, 1132.85)(341.56903, 5074.161)(342.89798, 3616.39)(344.1438, 2248.9233)(345.8171, 1147.6832)(346.1507, 2567.47)(398.1101, 1211.1176)(403.1036, 508.17)(380.31522, 371…
Cyclolariciresinol / Lariciresinol / Isolariciresinol	Lignans	Lignans	742515	1128186	5088243	3943421	3067000	3468230	1477553	1095589	4176631	1197348	1222600	1192162	1	2405892	3067123	1777183	1540405	1753673	2206003	1723210	3200670	2010097	1786024	1913196	(361.29987, 10938.504)(362.69662, 4754.5483)(364.6215, 6334.78)(364.92035, 6663.6323)(365.1733, 11641.59)(342.46075, 12476.297)(343.9018, 6371.669)(362.04498, 11729.436)(363.84286, 2562.425)(344.22668, 82451.89)(345.25418, 18245.498)(346.41357, 5327.4473)(347.4193, 3787.505)(348.1729, 1891.76)(400.01257, 5793.623)(401.2164, 1626.35)(401.79623, 410.3483)(384.45203, 17875.648)(386.1168, 2555.6123)(…
Secoisolariciresinol	Lignans	Lignans	945481	1021957	888087	13156321	16979130	15545413	10746924	896224	6641818	752756	1474520	1070244	1310777	1316615	1271136	1577465	2799830	1670082	8307121	905802	17881278	1155052	911261	804345	(364.0689, 7000.74)(365.43622, 2179.4375)(345.0514, 8454.926)(346.79553, 11874.436)(348.30008, 13482.669)(348.92358, 3560.9277)(349.1821, 20748.33)(365.18802, 61204.832)(366.18912, 27403.09)(345.29218, 13068.573)(346.504, 3636.9912)(349.6778, 342.08002)(350.1816, 423.83)(404.01547, 881.8088)(407.13562, 662.85004)(383.56705, 7721.6797)(384.69916, 1416.3572)(386.46347, 666.33997)(386.25558, 11515.9…
Sesaminol / Episesaminol / Sesamolin	Lignans	Lignans	552399	389186	423060	298570	283833	1	244847	160682	140931	323399	101449	133217	504884	493247	1	105423	581187	1	1	271618	1	175920	227360	208194	(370.5123, 5951.9795)(371.10657, 1742.1775)(353.7106, 6922.523)(354.5946, 11967.895)(355.09293, 4097.763)(372.8235, 7845.1416)(375.24722, 1649.9038)(376.1206, 4425.4)(353.6804, 3970.543)(412.26233, 2304.503)(414.0823, 4930.473)(414.5749, 4164.25)(415.0848, 220.93)(392.5617, 1233.5325)(395.0949, 1804.9116)(395.0904, 3280.8398)(397.1031, 333.09)(377.28586, 5852.732)(379.08966, 2472.236)(380.09024, …
Arctigenin	Lignans	Lignans	5635610	2774690	1	4030043	2565487	1	916464	973688	1409602	1468392	1245256	1	1544005	1	1694427	1	2162853	1	1535260	2206517	5726597	1	4777951	3685850	(372.78616, 44953.273)(374.2636, 12799.107)(375.38608, 9355.864)(376.2913, 2877.5164)(377.16333, 5218.5063)(354.44962, 2963.6492)(356.48465, 1696.1998)(373.66852, 15299.889)(375.37045, 4196.634)(376.6717, 4112.54)(377.67554, 3974.205)(355.88742, 10344.859)(357.02466, 18167.754)(359.15915, 10154.689)(412.45898, 2250.8467)(394.6874, 14817.954)(395.1232, 2277.9539)(397.05014, 9691.314)(398.44238, 86…
7-Hydroxysecoisolariciresinol	Lignans	Lignans	1	6622114	4600876	4144758	9285853	2962697	6343439	2600462	5672118	14687328	13650466	17001807	989421	1	1036642	11073789	11038131	932597	2731949	5831969	5990651	2859059	1598260	2605383	(375.39902, 26637.918)(376.6837, 9014.237)(378.2301, 1805.4451)(378.2305, 631.2)(357.12808, 9923.874)(359.20566, 7762.1978)(360.2101, 11262.331)(360.2201, 6148.4)(375.66614, 11695.251)(376.21057, 5569.67)(358.20718, 11216.072)(358.90497, 10857.658)(360.96036, 3037.735)(362.2116, 34834.28)(413.85364, 16212.169)(416.17838, 31736.668)(417.80774, 28362.754)(418.78555, 14903.08)(419.18646, 17392.42)(3…
Isohydroxymatairesinol / Nortrachelogenin / 7-Hydroxymatairesinol	Lignans	Lignans	998956	2325746	987553	1032736	1	709993	3342330	717052	1	5243203	2252434	1	5129151	1	5428839	1115210	4525901	1101759	2469864	1027545	673393	1266976	4433595	2562704	(375.58313, 18154.695)(375.70584, 11422.207)(377.14764, 35892.402)(378.14404, 19600.146)(379.1521, 27522.74)(357.73416, 20153.926)(360.46786, 5441.0054)(361.14142, 2841.525)(376.85367, 13060.322)(376.95142, 6935.6304)(378.15466, 14247.665)(379.1656, 303.96)(358.893, 4267.484)(360.84332, 7597.792)(361.1435, 9902.516)(361.13672, 11847.855)(362.1375, 9828.35)(414.24185, 2007.5128)(415.08844, 470.975…
Todolactol A	Lignans	Lignans	4638512	2032476	2384674	1	1154653	1794125	1	1137539	387313	2493874	1	1	2674802	3105448	3861404	1	2682355	957214	2689829	620171	2075701	1663863	1225332	2267159	(376.4643, 5663.5337)(378.15384, 4502.47)(379.9141, 8273.965)(380.5002, 13561.853)(381.1684, 8339.06)(358.4579, 3620.085)(360.14413, 6922.1724)(362.48257, 14919.641)(363.15607, 34129.242)(378.3059, 10409.078)(379.41187, 12298.586)(381.1734, 27086.344)(381.50174, 19920.646)(382.1651, 18503.13)(359.95248, 6986.669)(361.55576, 7441.8413)(362.6627, 6316.6616)(363.15723, 8382.0205)(364.1682, 8244.25)(…
Sesamolinol / 7-Oxomatairesinol	Lignans	Lignans	929773	907793	889631	617013	317567	182051	1500874	1578819	1575116	527393	552343	544480	2365645	2541483	1467361	1379224	1448230	368643	123420	115861	388574	1672541	236256	205395	(376.80676, 45002.23)(355.51215, 9579.043)(358.12036, 908.7666)(374.78552, 13172.828)(375.2793, 22889.818)(376.1387, 20670.256)(377.64514, 77506.91)(378.1493, 29387.42)(357.12415, 4550.28)(360.13354, 14985.695)(411.0841, 2121.2673)(395.4451, 8959.937)(396.11417, 1223.6082)(379.10428, 5314.935)(380.1068, 1128.49)
Dimethylmatairesinol	Lignans	Lignans	3897782	3316354	3972581	5004183	4411500	4817309	4867907	4539279	4292142	2501712	2042594	5743484	1468174	953540	1389427	6458028	5040108	5277593	3974702	3612330	4066486	2724205	3116478	2312949	(387.3575, 14826.425)(388.97083, 13101.959)(389.73898, 21075.0)(390.17316, 9264.954)(368.2038, 9733.638)(370.1744, 4088.52)(371.1628, 9049.33)(373.178, 20542.5)(388.06174, 6153.341)(389.51932, 560.50336)(369.86188, 14196.557)(372.17398, 45672.582)(373.51196, 25750.89)(373.67493, 20442.4)(425.88474, 21385.52)(429.141, 19371.95)(430.1535, 36957.08)(407.114, 6078.05)(409.41296, 31164.416)(410.4385, …
Medioresinol / Trachelogenin	Lignans	Lignans	1317851	883417	2723496	1144999	2599696	2598153	993579	4682181	2671133	5442841	936184	3698148	3086924	2367529	3005737	2180042	1643511	2239564	2959066	2441152	3295759	1918408	1280646	1437600	(388.8236, 9999.261)(390.2658, 4445.289)(391.8284, 4931.39)(393.16284, 2542.34)(370.6845, 8514.608)(373.65125, 12327.375)(375.14868, 9584.71)(389.7427, 9574.568)(391.075, 8119.177)(393.1709, 2446.77)(394.1629, 14472.65)(371.39127, 13159.866)(372.57678, 4046.3718)(374.1488, 3485.88)(376.1703, 16671.96)(429.83917, 1266.8984)(432.45654, 1533.3033)(433.1135, 8719.84)(410.611, 6746.983)(412.1085, 6904…
1-Acetoxypinoresinol	Lignans	Lignans	798042	498737	473568	394456	865726	372176	1363007	1374870	776916	1606177	536536	1565999	862236	858409	934928	437770	353749	374855	804913	737690	837812	1	1801553	618951	(418.81982, 15115.441)(418.3584, 7021.668)(419.15598, 8085.8364)(421.15564, 1143.3566)(398.5713, 5811.697)(399.47232, 2448.6367)(417.14835, 62273.168)(418.15533, 11475.76)(399.89697, 5057.815)(401.152, 8227.49)(403.1507, 5185.88)(404.1525, 428.34)(455.22974, 26657.182)(456.1151, 4476.196)(457.1127, 1519.01)(438.1008, 2049.21)(439.8553, 6047.8164)(440.4283, 1511.1085)(443.1356, 372.82)(444.1452, 2…
Syringaresinol	Lignans	Lignans	1977896	1847973	1817259	857625	1	1207910	2269948	1	1	1776661	1	719291	522412	501959	869161	1	1288107	1648934	882520	1169568	1	3236812	1176687	1119218	(419.98312, 10660.377)(421.61832, 12464.682)(421.92105, 1867.8676)(422.17456, 470.095)(400.94257, 9030.229)(402.35733, 6088.25)(403.4952, 17237.775)(404.5024, 13700.073)(405.1683, 15425.15)(419.77548, 15154.169)(421.32208, 12778.659)(423.85086, 9495.306)(402.368, 9391.279)(403.66956, 4292.534)(404.17593, 3245.0474)(405.51147, 6389.097)(406.16916, 8710.045)(460.9719, 930.5531)(462.9131, 12101.451)…
Lariciresinol-sesquilignan	Lignans	Lignans	13168296	19893898	18622538	1715419	1816884	1	1	1	1	118143	603958	1	1	429254	343672	1	930892	1019241	12826472	1890635	571410	16871944	10023766	16764134	(556.9177, 3356.8037)(558.4989, 4490.863)(561.2576, 7823.35)(562.2508, 9341.27)(539.08514, 5228.186)(557.8244, 4941.36)(559.4606, 2412.8457)(562.25616, 2563.565)(562.2558, 1873.8)(563.2439, 6745.3)(540.4088, 7639.636)(542.12305, 18541.2)(542.2466, 15499.055)(543.2424, 9698.745)(544.2449, 9035.766)(545.2428, 7941.805)(598.00183, 243.17403)(599.5401, 473.97665)(600.1975, 23.32)(577.7138, 2175.1125)…
Secoisolariciresinol-sesquilignan	Lignans	Lignans	11619712	3711099	2166055	20958196	13051644	19905080	4066776	3793780	3044912	34484244	32236128	35016756	6171369	25270898	21133288	3759702	1	1	2022882	16151124	2092742	683130	727516	767040	(558.93304, 6591.4917)(560.178, 8912.652)(561.83215, 10021.161)(562.9151, 11018.333)(563.9135, 6511.6763)(540.6861, 7197.8936)(542.03864, 4240.08)(559.25446, 4270.012)(560.25665, 2718.0498)(541.67926, 6442.2144)(543.65, 3311.198)(545.4546, 3668.5737)(545.75305, 4857.275)(546.7578, 3252.55)(547.251, 8121.89)(600.7063, 609.35004)(602.2158, 1157.5967)(602.2352, 2133.19)(580.50256, 2334.763)(580.3110…
4-Vinylguaiacol /3-Methoxyacetophenone	Other polyphenols	Alkylmethoxyphenols	238089	293837	391272	1101413	350374	947347	434628	414483	455210	798535	166490	519465	479829	210947	194712	850037	929033	879340	1005362	331112	1020807	593880	370752	176197	(153.32495, 1167.34)(133.28996, 3406.5854)(135.20885, 101888.055)(136.67256, 46688.582)(137.0725, 6274.69)(153.75108, 10408.436)(155.08466, 1861.8201)(133.06494, 31770.229)(134.06444, 5955.9927)(135.0705, 255.65)(189.1229, 3173.1643)(190.03163, 196.232)(174.16533, 1844.068)(177.0285, 6234.54)(174.9803, 8415.597)(176.7343, 10696.483)(178.0706, 4835.42)(157.97142, 3455.8274)(160.06346, 3532.9285)
4-Ethylguaiacol	Other polyphenols	Alkylmethoxyphenols	294202	401405	466076	406768	915930	524870	781666	358677	350022	352419	212633	217982	270847	407131	412145	715587	448409	458296	388482	409469	416964	338669	458889	392976	(153.4213, 2721.1455)(157.09837, 7409.7886)(157.0988, 7087.71)(158.105, 541.59)(135.07967, 5735.6406)(136.07257, 546.5333)(192.12094, 2770.1829)(193.98067, 788.34216)(195.33632, 727.1114)(195.0541, 399.07)(175.03531, 3266.853)(176.43832, 570.972)(177.95482, 5797.5513)(179.49698, 10818.287)(159.06801, 6308.215)(161.8248, 26431.818)
4-Vinylsyringol	Other polyphenols	Alkylmethoxyphenols	1576170	1589807	1495858	2297381	649218	766079	2572044	3094506	1719071	3350368	7819535	2272927	1177559	1263826	1200913	7476387	5408049	5353217	2711544	589066	589317	1304761	1562475	1290443	(242.52348, 7436.229)(243.4321, 4625.951)(245.1039, 3563.7234)(246.10756, 942.2967)(224.44917, 41775.39)(225.6334, 6679.753)(243.76851, 44606.523)(244.10202, 4976.4443)(245.10611, 234.58499)(227.09666, 3434.4868)(228.25345, 4583.0464)(228.88097, 3948.1367)(229.43481, 691.14996)(281.79565, 8158.9434)(283.72452, 2430.9768)(263.04544, 7814.4014)(264.04855, 456.59003)(266.75467, 21907.44)(266.08694, …
4-Vinylphenol	Other polyphenols	Alkylphenols	21017088	17862492	18445104	23989304	24854352	22057540	14799517	12328705	12319661	12108296	12337788	12029137	7500523	6404500	6866183	40365020	32045220	32161104	17868836	17787820	17734438	2641612	2675222	2751533	(122.06247, 11142.599)(124.453255, 1806.8092)(102.04632, 27732.758)(121.190544, 4196.18)(103.053734, 437932.22)(104.05723, 39294.402)(160.69026, 633.57336)(146.93922, 30586.188)(144.71497, 42729.953)(145.87387, 21517.613)(146.05849, 10332.614)(126.61211, 18114.682)(129.38226, 18022.352)(130.0495, 20737.14)
4-Ethylphenol	Other polyphenols	Alkylphenols	1	753298	621565	22742416	30077306	22939360	4646827	620138	5486773	477943	1	485181	4324291	4765949	4316018	1243114	13441697	13121507	5061082	652791	811444	885593	886772	921605	(123.7227, 9173.599)(105.065956, 8239.702)(124.584816, 1346.2883)(105.06924, 242688.61)(106.070724, 18757.629)(107.07644, 2285.7)(163.76706, 9669.536)(164.89926, 1058.2242)(148.03288, 680.4212)(147.47066, 6390.596)(149.82437, 419.60004)(129.96112, 4828.3413)(130.05984, 9340.27)
4-Methylcatechol / 3-Methylcatechol /Guaiacol	Other polyphenols	Alkylphenols	647987	1	437470	474695	813780	374812	374343	473037	363835	303415	303104	306220	680898	676333	585909	841023	532286	740123	577184	460578	545992	369893	801417	1	(125.91857, 10219.171)(127.72873, 3459.4758)(128.79384, 2004.6617)(129.068, 1431.925)(107.04474, 12912.45)(108.044, 9046.24)(109.0498, 13645.53)(126.463295, 16519.03)(127.0662, 3823.4)(128.0693, 13459.38)(109.725075, 9681.973)(108.0443, 505.0)(145.0081, 2818.78)(147.04202, 19428.664)(148.04391, 856.65094)(134.0454, 4705.96)
4-Ethylcatechol /Tyrosol	Other polyphenols	Alkylphenols	1323814	1228584	1218093	862092	1564602	1	565280	529900	1029069	947126	905364	559237	692469	658922	603618	1264676	1452191	1216299	806350	739189	1333640	1	669956	609837	(140.07166, 16079.03)(143.0801, 234.22)(121.960655, 7496.4595)(122.0595, 7936.12)(141.83289, 1951.735)(143.0827, 185.3)(121.06432, 10194.778)(122.06147, 1002.6)(179.03392, 455.37753)(164.02405, 2589.26)(161.48857, 37298.99)(162.69792, 6596.244)(163.07251, 455.16998)(145.04935, 64202.062)(146.39207, 13993.539)(147.39343, 1564.46)
5-Pentadecylresorcinol	Other polyphenols	Alkylphenols	1952635	5994390	5070345	1468870	1849696	1496610	1	1090127	1	5507544	5349636	5368571	396426	569578	1356859	1908081	1744707	1619429	1348138	1313328	1379672	447296	333890	365938	(321.06955, 41249.844)(322.07095, 7604.298)(302.266, 37466.473)(303.26996, 9284.175)(304.2699, 871.58)(324.2854, 4074.72)(306.2739, 2600.5867)(308.28616, 4499.3667)(359.34927, 10314.962)(360.63593, 624.348)(362.2333, 194.51)(363.2425, 3562.07)(343.45898, 15687.965)(343.99292, 3543.3032)(346.08563, 29345.877)(347.14938, 6557.905)(347.2326, 506.23)(343.98218, 1469.7244)(327.68918, 12005.031)(326.26…
5-Heptadecylresorcinol	Other polyphenols	Alkylphenols	6651489	6601586	4309465	13191578	14151323	11928478	5351499	5520239	5455247	6412323	4391714	3585878	8577094	7296210	6929738	6116478	7630005	6533719	11162540	11808031	10626901	6755020	5984263	6535948	(348.9227, 2019.6326)(353.31934, 440.465)(332.2976, 37763.293)(333.29633, 8649.312)(334.09415, 1166.214)(351.47626, 15872.601)(352.1809, 4067.0364)(335.56476, 14721.082)(334.3013, 11186.516)(335.80518, 1684.155)(336.3074, 3430.17)(388.68765, 10877.438)(389.57822, 17622.863)(390.45697, 5387.9067)(391.26337, 1518.6575)(392.2716, 136.52)(370.9202, 13426.434)(373.50928, 1397.0951)(373.59506, 1772.549…
5-Nonadecenylresorcinol	Other polyphenols	Alkylphenols	1488675	1442519	554932	2306511	2029673	2250755	1175792	773466	1	1705780	1500284	1311177	1909315	860771	410464	1600025	1624633	1	2213717	2233644	2323703	740981	378982	1	(376.3143, 621.65)(356.3111, 6845.55)(359.31274, 38885.324)(360.31635, 7861.242)(415.48608, 11197.645)(416.5744, 3802.0125)(417.48486, 6629.9463)(417.28247, 7755.8965)(418.2942, 1260.815)(396.70093, 43494.785)(398.2743, 13246.726)(398.2734, 1671.7675)(398.56982, 3141.5073)(399.80615, 1652.75)(380.2947, 30501.83)(381.797, 10964.903)(383.30814, 3447.655)
5-Nonadecylresorcinol	Other polyphenols	Alkylphenols	1298124	1167936	1218038	1064282	5457644	5391344	1030792	1	1012590	881401	1	1485887	1048791	999072	508774	1162050	1106816	1167296	1169794	1190370	5217715	2058579	205403	453969	(380.34082, 359.20667)(360.33344, 556.22253)(378.3523, 557.09)(416.35455, 32348.37)(417.2958, 114912.83)(418.29825, 31218.47)(419.69586, 6730.733)(420.30402, 458.635)(399.71548, 2119.302)(400.88815, 3418.297)(402.04276, 16931.693)(402.2946, 7067.79)(400.33203, 579.58)(382.15466, 3197.3125)(382.3164, 748.09753)
5-Heneicosenylresorcinol	Other polyphenols	Alkylphenols	7907622	6191530	6417422	4602927	4618753	1	6294888	1	9629522	4335354	4481058	4298538	4225901	1308854	3637458	3648930	1954649	3207885	6578705	1	4237269	3683026	2971635	2638331	(384.33923, 461.26093)(442.69263, 10519.563)(443.43823, 5187.974)(444.32477, 9672.919)(445.60733, 938.2415)(446.98462, 1071.7001)(447.3144, 602.29504)(424.92383, 36366.516)(425.5786, 23573.102)(425.3038, 8539.096)(426.2947, 1188.0)(426.0557, 5146.5034)(428.3593, 1611.29)(407.99673, 3902.0474)
5-Heneicosylresorcinol	Other polyphenols	Alkylphenols	756464	936272	667266	3152552	3652102	3320973	2147908	2511148	1705259	2841198	1	2587422	1242271	924543	315755	1043956	1594292	1587316	2458726	5957415	2399379	1055955	807224	761864	(407.76733, 6291.068)(406.3728, 3344.08)(409.3802, 66012.01)(410.3834, 20552.17)(386.35648, 1327.0363)(405.3808, 88.96)(392.3703, 1870.69)(393.3718, 474.92)(444.02814, 9534.019)(444.56125, 4974.7563)(445.32733, 516.478)(446.3201, 86.24)(426.4123, 6159.382)(427.41446, 1895.8668)(430.12628, 680.52997)(429.31378, 5873.0654)(427.44852, 21730.234)(428.58258, 14305.7)(431.3753, 19253.75)(432.3776, 682.…
5-Tricosylresorcinol	Other polyphenols	Alkylphenols	1295583	220303	1312331	1239182	1229887	1255283	459206	501371	221245	214931	205184	224472	258017	277028	213985	1649588	1806109	851653	1378504	1426035	1397834	289929	280305	292027	(414.37622, 1379.7075)(420.40057, 11529.408)(421.40326, 2528.3325)(473.79742, 18932.846)(474.59958, 4859.2007)(473.35934, 769.04663)(454.7833, 31147.87)(455.98578, 16317.036)(457.35516, 4262.6455)(458.3621, 3386.33)(456.40085, 3824.9983)(457.40283, 593.838)(439.37827, 2657.0774)(440.1767, 1654.0381)(440.3768, 1109.88)
5-Tricosenylresorcinol	Other polyphenols	Alkylphenols	5793659	5622460	5838806	6841915	9781783	7128468	5047796	1113357	4801342	5172183	1087643	5183415	6186042	5978737	6307135	5146995	4972914	4827362	7762872	7329273	7007369	7219402	7382176	7508857	(430.3729, 4103.1997)(412.3618, 1053.04)(413.3742, 31341.016)(414.37744, 8826.055)(415.38, 249.575)(469.3449, 225.21)(455.75815, 23463.643)(456.98508, 82787.875)(457.3388, 227.96)(458.37747, 2533.4387)(435.35648, 164691.83)(436.35956, 46106.484)(437.36185, 6251.9253)(438.36856, 308.99)
5-Pentacosenylresorcinol	Other polyphenols	Alkylphenols	2513792	2535909	741545	1149020	1234480	1233602	3833594	3105534	2330863	634968	2536920	757012	3254432	2963513	969180	486600	811146	2766895	1215939	1254763	1166849	3211803	675762	482931	(440.40375, 36929.594)(441.40714, 18788.92)(442.40836, 3056.5913)(481.2666, 17233.666)(483.10736, 19330.844)(483.67035, 11650.791)(485.377, 53267.82)(482.74088, 641.70447)(499.6702, 10758.117)(500.5049, 6040.5728)(464.4263, 7158.53)(465.4306, 1393.69)(463.39343, 20985.74)(464.3962, 5351.8447)
5-Pentacosylresorcinol	Other polyphenols	Alkylphenols	4349537	4187210	4397333	5578409	7142944	6930954	4106873	3833996	3823444	1	3868279	3864801	4738022	4354498	4936651	4382854	4341640	4267862	6074534	6052265	5469099	4943273	4575381	4440184	(442.40826, 1370.2771)(500.39084, 75517.984)(501.3908, 23457.9)(502.3837, 4149.644)(504.3968, 193.725)(483.04172, 4030.7937)(466.4033, 3514.3838)(467.40796, 1068.9008)
Bisdemethoxycurcumin	Other polyphenols	Curcuminoids	2451372	962320	1968714	507931	1	594313	538252	1203460	680660	1379478	643903	673620	1886114	1467346	958493	972466	613670	1950669	1	697461	1026468	1394790	692659	1	(310.10742, 26650.895)(311.03476, 13042.12)(311.81332, 3687.059)(312.1145, 578.86)(291.01764, 5411.171)(291.76532, 207.54668)(295.1124, 689.53)(310.30328, 6540.5327)(311.62296, 12065.915)(292.94128, 3086.2458)(295.36743, 2359.2751)(347.84235, 4815.5425)(349.96832, 1887.4)(351.1683, 2429.538)(352.8578, 12916.422)(353.0819, 22275.74)(329.748, 71075.555)(331.06058, 16107.677)(332.28464, 11576.176)(3…
Demethoxycurcumin	Other polyphenols	Curcuminoids	673975	1078666	1844245	269705	580679	607132	1555353	1597128	1452398	1648602	1592355	1561571	677094	796465	583592	988440	976630	919759	840565	409647	537584	577645	1119645	1532204	(338.22, 5330.8447)(339.111, 3159.38)(320.7745, 4515.6133)(324.1072, 1584.83)(340.69403, 8828.488)(342.20914, 6420.393)(343.56296, 15795.54)(322.49933, 9709.032)(324.6975, 12062.436)(325.92404, 37669.55)(325.1264, 10667.04)(326.1223, 13253.64)(377.08267, 6915.823)(378.086, 528.49)(361.3789, 2523.0955)(363.32532, 3576.2637)(363.6706, 11073.479)(364.07297, 1841.7467)(362.90814, 2672.4683)(364.10916…
Curcumin	Other polyphenols	Curcuminoids	1	246254	461968	2083373	2273456	171772	440163	1	392058	1	377078	551273	1619400	2134622	1579936	556119	666107	2206650	428725	248927	298619	2698126	2983160	749232	(368.12643, 27167.125)(369.12354, 6353.294)(352.45837, 9538.497)(351.115, 4193.35)(371.39252, 7840.849)(372.50818, 5622.364)(373.1458, 9328.926)(374.14734, 15552.98)(353.1321, 4898.694)(354.86084, 17919.879)(356.1352, 33926.52)(408.42584, 4299.718)(409.591, 2074.235)(411.0917, 358.4)(391.47952, 230.096)(392.58395, 2095.7449)(393.0776, 2961.73)(393.1182, 4258.5347)(394.9462, 7854.2793)(395.73282, …
Psoralen	Other polyphenols	Furanocoumarins	1	4653901	1	937507	1	4271346	638501	622376	629967	4422286	4109560	750640	4414216	364038	867257	1	4868604	1	4591562	4518015	4611057	4324819	4799019	1503733	(173.0382, 59.37)(192.05437, 1070.6296)(173.04135, 94.384995)(224.9958, 50749.23)(226.0001, 1671.8713)(227.00777, 78.947495)(207.98482, 3535.2283)(210.99165, 75.205)(211.25159, 189.42667)(212.0295, 58.03)(191.08173, 3394.8918)(192.01668, 109.162506)
Bergapten / Xanthotoxin	Other polyphenols	Furanocoumarins	2421944	1042689	1004314	1868505	90647	2085782	1540636	2189930	1036529	2167846	2113656	2094013	481012	387586	459318	1379088	968799	117119	1950960	2116109	1015126	664017	620596	662565	(217.37709, 8090.548)(218.04109, 20051.91)(200.65268, 779.66376)(201.0344, 1199.2151)(217.05, 1643.02)(200.08746, 21047.63)(202.30342, 35593.223)(203.21881, 82637.53)(204.05482, 5568.5244)(256.01514, 734.6624)(259.1846, 1331.6194)(260.1974, 870.99506)(261.01025, 825.94995)(238.90407, 50808.85)(242.00374, 37677.445)(243.00261, 37148.418)(240.26549, 2494.901)(241.24258, 364.50797)(221.02528, 34060.…
Isopimpinellin	Other polyphenols	Furanocoumarins	1994421	149730	1744729	575818	612158	934475	494511	451871	444416	367065	376246	375006	130091	1113155	205105	143188	334915	121981	115419	278088	294586	1702518	1112393	1598617	(247.30667, 10050.05)(248.05766, 1637.4485)(249.0563, 154.6)(229.28102, 1043.0024)(233.0583, 361.70337)(247.05646, 11647.6)(248.05956, 2045.52)(232.59134, 3431.932)(233.05966, 2295.4185)(288.685, 1057.1362)(290.61783, 2031.3121)(267.2795, 4173.264)(268.015, 1444.0912)(271.04294, 725.63434)(272.38785, 1397.2534)(273.0506, 3019.26)(251.14496, 8738.965)(252.0337, 902.09906)(253.027, 1564.5886)
4-Hydroxybenzaldehyde /Benzoic acid	Other polyphenols	Hydroxybenzaldehydes	1070810	954882	870066	1739624	166817	1398871	1505084	1172689	1119419	917809	845977	322157	293052	728537	427494	1266296	807558	294678	801483	866534	578137	816272	264083	404579	(123.04047, 2507.8538)(124.038414, 10670.201)(126.0462, 151.47)(107.89315, 407.8557)(109.0372, 287.265)(125.30167, 12020.645)(106.94886, 6404.6904)(160.9993, 5427.6772)(146.99355, 766.29877)(147.28218, 190.76251)(148.0382, 1496.66)(129.02129, 85228.13)(130.02292, 3924.987)
p-Anisaldehyde	Other polyphenols	Hydroxybenzaldehydes	61478904	50487364	45009316	9043354	37075136	1	6662161	7440424	43147948	43165844	41458128	5711559	5976946	2827361	6145991	4812651	3006320	41325440	42554104	41896536	8006800	1563319	1798612	2938386	(138.14134, 53267.39)(139.18338, 5578.792)(140.06491, 12813.516)(121.59666, 24113.83)(120.04695, 588.315)(137.84702, 65083.727)(141.07272, 10537.225)(121.78577, 12184.046)(175.01738, 277763.4)(176.01474, 18646.027)(177.025, 1805.275)(157.00616, 10303.2)(158.0129, 74.1)(162.11043, 2032.6742)(163.23627, 3256.6213)(163.0523, 3778.43)(143.03467, 12486.794)(146.0479, 133.74)
Gallic aldehyde	Other polyphenols	Hydroxybenzaldehydes	3350164	1999916	2164623	2419052	2329046	2363957	2463811	2277199	2186314	2201896	2044391	2229048	2165435	1	2113354	1	2520221	2175545	1	1814931	2237021	2036408	1	1645724	(156.43068, 105.644)(156.09995, 5451.632)(157.03635, 201.699)(138.02754, 419.00946)(139.31747, 313.7107)(140.03142, 66.86)(196.83841, 326.31583)(198.75092, 606.58167)(179.98935, 17028.027)(180.99103, 642.75195)(180.0258, 121.27334)(159.00343, 24761.996)(160.00365, 1267.5078)
2,3-Dihydroxy-1-guaiacylpropanone	Other polyphenols	Hydroxybenzoketones	929045	1276906	1072215	1888429	2699375	2188717	918620	598213	933629	1061287	460810	770875	1546206	616447	627933	1990391	1474690	1325049	1023123	970052	518991	713559	685716	505061	(213.21509, 18862.752)(214.41087, 2676.3838)(215.5315, 5315.85)(216.74388, 2628.8635)(217.0819, 1899.2)(195.05623, 3007.3499)(213.41083, 29557.21)(214.5216, 8878.366)(215.74524, 1182.0299)(217.0866, 2858.48)(196.7383, 6991.898)(197.62196, 1171.3705)(198.56549, 5343.86)(251.70277, 13607.552)(252.03496, 1230.9725)(253.0262, 2737.665)(238.03206, 1736.8728)(237.93468, 7191.061)(238.56444, 1607.2084)(…
Ferulaldehyde / Mellein	Other polyphenols	Hydroxycinnamaldehydes	9002984	7041911	6922523	1558922	1768850	4823271	7757097	145966	95271	7127881	6523625	6907271	1	240944	6689798	1523003	1507634	1510926	7053287	5135442	1586101	538567	658671	421717	(179.81526, 6220.579)(180.44302, 2971.8962)(160.05441, 37028.117)(161.05238, 4419.425)(162.05814, 178.06999)(181.4778, 5155.7603)(181.41014, 2418.6533)(162.4132, 17980.969)(163.53035, 4561.911)(164.57146, 744.95996)(218.02554, 5048.7075)(219.02759, 11213.162)(220.1148, 1886.3735)(221.02513, 1008.01996)(223.03246, 155.145)(199.01244, 5787.234)(202.43773, 1903.251)(204.56105, 7049.44)(205.0647, 116…
Sinapaldehyde	Other polyphenols	Hydroxycinnamaldehydes	563062	599362	234689	458616	196401	411778	453257	350191	342142	419034	532033	439857	1035387	1113423	470197	152012	224048	678783	564017	1	144317	818933	1113008	1077305	(210.16684, 10841.251)(210.57695, 2137.465)(213.0858, 15090.2295)(192.0104, 16736.727)(192.9247, 2043.4501)(195.07996, 4154.25)(211.66144, 43298.387)(212.49065, 18368.434)(213.09119, 11613.615)(214.0899, 325.11)(193.2543, 191711.95)(194.39299, 30209.406)(193.75244, 7929.027)(249.66704, 17623.701)(251.58377, 1331.0278)(251.03455, 857.715)(229.24968, 8783.576)(232.0277, 2667.91)(235.0302, 1731.14)(…
Coumarin	Other polyphenols	Hydroxycoumarins	319366	412611	3355325	3880973	5518784	4315211	4659009	291521	3772653	298978	298235	317201	135428	4251975	115620	5014970	656331	557573	489237	317910	530773	693068	751003	4314903	(146.61092, 13419.301)(147.85873, 1221.2928)(128.02472, 325629.56)(148.44872, 5204.402)(132.4423, 4408.1895)(132.04353, 2175.7952)(185.66866, 6840.111)(189.60622, 2152.5562)(190.0105, 3082.855)(170.53653, 5216.1064)(170.9933, 668.0467)(172.0294, 4034.92)(153.02023, 1499.2723)(156.03345, 605.9)
Umbelliferone /4-Hydroxycoumarin	Other polyphenols	Hydroxycoumarins	5876592	7587453	5643119	871391	1360180	200505	6798448	845952	3320146	1826362	1284332	1544592	2580534	207110	3536931	1047841	826677	1	1174428	1184430	1419032	2668178	850116	3480404	(162.97104, 52139.434)(167.0457, 143.61)(144.02014, 263.175)(164.04048, 64849.22)(164.04216, 3476.3416)(147.93231, 787.63477)(205.0046, 1760.9851)(182.98483, 8899.596)(189.03232, 2418.5024)(169.01825, 174.12)
Esculetin	Other polyphenols	Hydroxycoumarins	196974	1	105161	287567	95952	265355	242015	278536	1	104087	1	1	198324	1	101018	136467	1	1	1	299930	1	471670	465163	465540	(178.3592, 1272.65)(160.46352, 911.1111)(182.59874, 2295.5667)(184.0453, 2058.195)(162.02881, 2328.3538)(166.0349, 4866.58)(218.99197, 597.5)(218.9825, 658.66)(201.01514, 10057.524)(187.0192, 2968.508)
Esculin	Other polyphenols	Hydroxycoumarins	18705184	16081703	16410647	2826844	2530826	2694286	14344102	16128559	15926930	15657723	14952657	15940987	15467095	14865600	15249289	26771652	21804696	21842852	15983513	16767194	16943312	15576703	14969428	14387675	(342.08353, 524.6686)(343.08734, 761.895)(325.07602, 3332.3435)(343.0877, 9083.836)(325.8668, 3206.1125)(327.42725, 3434.4902)(328.08508, 804.325)(379.03354, 780.26337)(363.2845, 2027.915)(363.06693, 18238.57)(364.0741, 4967.828)(345.4763, 11405.571)(346.0627, 4973.6875)
Estragole / Anethole	Other polyphenols	Hydroxyphenylpropenes	833463	893197	614229	768817	1199546	623591	1	792978	859541	1311920	989921	662736	730098	559034	633746	1197744	932145	1211133	1251402	734649	673138	1	1556929	1057731	(149.6519, 10382.851)(150.09328, 1658.8766)(153.1006, 111.49)(130.6142, 7180.86)(132.08072, 410.6975)(149.09644, 14025.723)(150.09435, 1278.2806)(131.08426, 11553.013)(132.08073, 831.29834)(190.05322, 4099.9478)(171.37944, 1431.37)(174.03369, 19344.594)(175.08862, 23489.191)(176.092, 189.52)(155.02843, 2695.332)(156.95358, 691.93115)
2-Methoxy-5-prop-1-enylphenol /Eugenol	Other polyphenols	Hydroxyphenylpropenes	368737	329656	377226	448997	379510	466413	387067	403765	396193	328656	446768	316044	327420	301522	1	1	1	2350010	307501	349635	403463	1	925376	437595	(165.89075, 6987.9517)(166.08475, 8332.662)(148.57985, 146116.64)(151.0835, 27897.51)(165.49097, 10000.05)(166.0856, 1696.25)(147.07925, 8623.368)(148.0851, 1007.3857)(203.05156, 72100.305)(204.0551, 7920.3447)(185.03984, 10548.054)(190.4157, 1073.9333)(188.0652, 310.11)(169.06644, 5331.0503)
Acetyl eugenol	Other polyphenols	Hydroxyphenylpropenes	1485606	5562209	3039490	2221665	2724510	2193733	1386548	334416	1309517	2899796	1526482	2802294	244714	380388	7063422	1	3339598	2696679	1601646	2751464	1649184	414073	1	289293	(206.68575, 26411.861)(207.47174, 5590.4497)(209.60654, 817.89996)(210.1106, 6026.99)(211.1031, 876.93)(188.86334, 4701.217)(191.09619, 8318.37)(193.0961, 49008.5)(208.54416, 26909.803)(209.67941, 19286.803)(190.76346, 3796.4714)(191.69626, 9564.148)(246.48257, 1619.771)(250.0681, 213.035)(230.58034, 1959.6888)(231.38869, 1346.9167)(229.0388, 187.33)(231.17987, 4476.817)(232.80692, 12364.627)(233…
[6]-Gingerol	Other polyphenols	Hydroxyphenylpropenes	587802	612206	482275	524445	1273497	543652	605208	515765	489855	1087587	834598	835916	705114	693224	770108	1	703870	703368	666645	816542	822171	1	1	359491	(282.44254, 11585.112)(283.4581, 1295.8752)(302.2461, 134.835)(285.2406, 129.37)(339.81442, 2227.0583)(343.53458, 117.59)(341.1842, 291.57)(322.18542, 5342.4795)(322.18143, 1489.5333)(325.32004, 399.1209)(307.46548, 2265.2056)(308.7169, 2940.985)(310.2301, 4341.38)
1,4-Naphtoquinone	Other polyphenols	Naphtoquinones	123926	1	9000511	212952	1	190154	1532724	1	128366	1	8233378	1355954	1	494220	9394248	233568	214585	178382	135525	1534907	1	347026	10170533	8123679	(159.37599, 6246.83)(162.0514, 3531.352)(143.03555, 16166.226)(160.54932, 5637.662)(162.05348, 66.7975)(145.04895, 9774.13)(197.0046, 51688.29)(198.00473, 10445.419)(199.00098, 607.78284)(178.99133, 3979.834)(185.04039, 16120.169)(163.01736, 25889.184)
Juglone	Other polyphenols	Naphtoquinones	1	1	1	1	108395	96311	1	1	1	1	1	1	172780	139126	139917	83175	1	1	147362	114448	107524	85234	64458	120971	(174.86748, 5510.168)(176.03885, 4412.94)(158.02197, 2969.9402)(175.03581, 6139.4585)(176.03755, 473.02)(158.3666, 819.1967)(215.6927, 5179.919)(216.9946, 390.8)(195.82349, 2018.4818)(200.03061, 300.5)(184.02667, 609.525)
Catechol	Other polyphenols	Other polyphenols	891485	951320	597611	339015	1017221	385876	377510	741987	340836	753015	1481553	729952	1119514	1195148	902456	881211	674942	310234	289084	701060	694840	437172	967421	1010862	(111.03745, 5568.0317)(113.043304, 489.865)(111.04428, 9988.774)(112.04256, 558.6068)(113.03942, 415.6843)(154.00844, 173.02556)(132.65736, 383.59888)(136.034, 19431.338)(137.03545, 259.94888)(118.59783, 57228.68)(119.027466, 149338.22)
Pyrogallol	Other polyphenols	Other polyphenols	1906121	2032175	1776481	1973393	1823632	2291899	1369611	1450397	1247018	1415797	1489388	1797019	6914771	6602899	6600872	1371395	1647379	1760601	1655707	1659627	1303251	11917999	11833774	12186181	(127.27183, 12563.205)(113.0328, 10018.472)(127.039154, 188137.34)(128.0415, 13373.827)(109.02786, 42162.67)(110.03212, 6145.741)(146.9805, 9988.906)(149.02223, 33110.797)(150.0259, 2733.3037)(151.0348, 145.39333)
3,4-Dihydroxyphenylglycol	Other polyphenols	Other polyphenols	1674998	4756736	5030272	3561818	6846914	3464635	1246965	851359	5019124	5113412	4874065	854579	3393041	3275002	3307765	7082791	4716241	4685632	1850847	5952004	5533283	637509	1933568	2403708	(170.829, 22406.99)(171.06299, 4348.857)(172.07526, 219.85501)(154.05186, 5837.2266)(172.3803, 1610.7146)(174.57736, 1607.0402)(153.05573, 83860.55)(154.05388, 5378.5015)(213.19281, 1409.6017)(215.0335, 190.13)(193.0068, 232.16501)(195.05661, 5596.6074)(194.0528, 1094.19)(178.0476, 269.45)
Coumestrol	Other polyphenols	Other polyphenols	475442	338640	297226	519666	497197	495214	420474	424867	402345	471503	475404	451051	1	794419	83232	387442	261573	255885	148476	357025	137800	143099	1049699	129979	(271.03995, 512.2967)(271.177, 1212.365)(271.0443, 2770.37)(272.0564, 3146.96)(251.13123, 11252.223)(252.03452, 883.25214)(253.0271, 1413.8438)(306.9979, 1571.2272)(307.9968, 226.81)(289.14932, 2446.7253)(290.3275, 1663.52)(291.4724, 2566.754)(292.0209, 942.1333)(293.0151, 1547.55)(273.5701, 1468.2817)
Arbutin	Other polyphenols	Other polyphenols	3207115	3170913	2827690	2785460	3158003	2722474	3464605	3312178	3359240	3209650	3028058	3318718	2956575	2959203	2912900	1969455	1912289	1743295	2118877	3344087	3272867	2910974	3054347	2876672	(272.17917, 16750.496)(273.09378, 2407.2354)(255.0789, 4512.63)(259.0937, 1501.24)(274.76886, 18141.756)(275.50146, 10354.176)(255.08598, 27284.756)(256.08966, 5590.846)(293.041, 16808.623)(294.04602, 1318.2401)(295.0411, 884.0717)(300.08908, 1260.8618)(277.06747, 46182.47)(278.0717, 5531.377)(279.079, 247.61)
Phlorin	Other polyphenols	Other polyphenols	5015271	4181254	4261956	3897470	3841652	3941112	2948092	2867198	1556749	3621442	3675704	3573443	2112988	1981877	1973465	4297641	3554118	3375750	4339370	4493462	4536092	664639	734165	1	(290.7857, 4412.691)(291.91934, 29656.58)(292.0865, 16702.97)(274.08228, 4708.7065)(291.77167, 242.55666)(274.09152, 8751.883)(275.68774, 161.61198)(328.53183, 15132.888)(330.18195, 67339.19)(331.1847, 8753.704)(332.13248, 3531.8025)(333.06387, 11770.631)(311.7825, 5620.181)(313.63272, 701.50757)(314.2444, 490.18)(315.0462, 865.93)(313.67188, 6419.299)(315.41656, 5056.429)(316.0794, 6189.173)(293…
Carvacrol / Thymol	Other polyphenols	Phenolic terpenes	2317733	2325390	2366776	2822463	2582656	3088917	1411020	1162481	1386758	1703668	1553778	1691549	1690192	1676571	1435745	3674031	2764334	3349133	2724090	2394334	2457318	2127827	2100303	2136451	(177.02711, 13850.465)(177.0685, 15188.87)(173.09435, 2355.1584)(133.10042, 73675.61)(134.10294, 8231.351)(189.06859, 3948.588)(190.0557, 448.28)(151.11084, 28171.234)(152.1138, 4502.17)(153.1262, 376.82)(155.58482, 354.345)
Carnosol	Other polyphenols	Phenolic terpenes	1559792	1	1580415	2609377	2476054	2394247	1728904	1743095	1882294	2064879	1873713	2030054	2574099	2538817	2438461	1753193	1762780	1666800	2419977	2392894	2333571	1757239	1747635	1700240	(333.1513, 2164.0945)(334.07538, 4562.634)(334.2007, 4101.13)(315.18024, 1409.0349)(315.18512, 4778.759)(335.16495, 62791.957)(336.16794, 12795.397)
Rosmadial	Other polyphenols	Phenolic terpenes	845007	856324	969586	2016129	2014802	1862642	778970	12186746	771771	1018074	907298	988731	5394852	1	2515759	1330096	1334072	1392454	1	799770	27631282	1	2883944	5633265	(344.96283, 6564.786)(347.6704, 13134.265)(326.9553, 6128.306)(328.98154, 2191.9558)(330.66168, 4055.9873)(347.67535, 3597.64)(327.7587, 9930.373)(329.4918, 2507.6968)(330.82706, 1320.8733)(385.1236, 8124.015)(387.46548, 990.36993)(365.53622, 5981.0845)(366.11774, 808.12244)(367.1462, 49231.098)(368.1555, 20822.18)(349.28198, 48292.434)(350.2609, 10993.136)(351.28537, 1867.9182)(354.1487, 30128.1…
Epirosmanol / Rosmanol	Other polyphenols	Phenolic terpenes	5731378	6020535	576505	2153061	12981505	823075	9119497	1854523	1	891127	800777	1098655	893381	3047481	1610879	1291082	1153593	1244740	4033285	1044242	5394298	1403930	625114	1242720	(346.89716, 15346.842)(348.48944, 11570.801)(349.43613, 16548.645)(350.4765, 11674.157)(351.19897, 25983.8)(329.16873, 14517.194)(330.84433, 14626.285)(331.92517, 14388.976)(348.0836, 17462.055)(349.47653, 10057.842)(350.19824, 5889.3047)(329.35812, 8335.846)(330.50174, 8577.223)(332.1762, 24279.54)(387.75424, 7617.0405)(369.96884, 4154.43)(371.00403, 10521.319)(370.91776, 6153.5303)(351.7243, 23…
Hydroxytyrosol	Other polyphenols	Tyrosols	60733504	645624	40456496	850272	903916	890773	486421	504037	42539356	588036	7523941	578152	1411405	1580836	46913368	3819187	41398576	595210	858983	759310	691471	5342898	3808100	7433626	(157.62782, 3679.2986)(157.0705, 192.66)(138.05423, 40749.74)(139.28058, 3366.3076)(140.06503, 13122.814)(156.4085, 9626.769)(157.5769, 6693.362)(158.4146, 16957.545)(159.08115, 1936.94)(137.68777, 28449.664)(138.55818, 1488.3876)(196.02753, 212.5025)(175.01733, 154126.55)(176.01616, 17199.283)(178.72667, 12980.4375)(178.96983, 652.5591)(162.05046, 1471.6537)(163.0537, 2859.772)(163.0523, 3778.43)
p-HPEA-AC	Other polyphenols	Tyrosols	256457	1	398406	939169	1272418	1	211402	1	192612	1	425512	1	209239	1	131192	2198097	910618	982967	367064	367418	1	303764	406291	396368	(181.78783, 26701.309)(183.38556, 2996.8396)(184.0907, 1856.8966)(163.07056, 5717.0024)(165.57527, 18238.982)(167.07881, 11344.957)(183.17067, 12504.728)(184.34615, 386.26)(164.89877, 27134.605)(166.83507, 9750.35)(221.54552, 1557.8751)(205.87457, 500.90332)(205.37018, 16024.739)(206.74475, 2640.3062)(207.07684, 718.41003)(186.53415, 18153.371)(188.43408, 10705.527)(189.06764, 5940.2866)(190.0746…
3,4-DHPEA-AC	Other polyphenols	Tyrosols	179829	602294	306927	282594	397662	225943	328174	125357	576804	429316	137741	610739	1	685920	240391	1437976	293143	206248	1416941	405914	379684	381727	499837	473817	(198.89769, 3722.8904)(199.88113, 1519.6836)(200.0806, 2932.89)(179.62091, 1986.5826)(180.81763, 7381.4565)(182.0776, 490.14)(201.0947, 352.645)(181.07594, 4578.5483)(180.0697, 1739.885)(236.3301, 4269.9795)(238.03667, 1239.8735)(239.03725, 1121.8088)(240.04907, 233.35)(218.02585, 3652.751)(219.0268, 33625.86)(220.0833, 7337.2803)(221.16856, 3873.5544)(222.5311, 602.535)(221.32149, 990.25494)(223…
p-HPEA-EDA	Other polyphenols	Tyrosols	2775384	748357	1615020	1005622	425267	394297	1353453	1296359	1020077	3423245	2304582	4886354	3543587	1	960499	419764	2043126	2079063	1295598	3777776	3517459	1295980	3511564	969691	(304.70767, 17965.488)(306.68204, 6083.4746)(308.27902, 7080.9204)(309.14124, 2742.843)(286.8981, 7011.997)(288.8553, 4793.069)(289.911, 6365.668)(290.96237, 5914.7305)(291.1296, 10459.01)(305.26212, 15396.654)(306.64734, 8154.298)(309.1474, 4467.565)(309.1431, 24080.46)(287.82416, 11749.031)(289.38715, 4783.279)(290.94122, 8617.78)(291.13953, 11763.79)(344.42307, 4901.683)(345.09326, 1066.7025)(…
Hydroxytyrosol 4-O-glucoside	Other polyphenols	Tyrosols	1	2298934	3234936	592998	413501	439914	499355	2858987	1	1121678	996423	1006661	474242	461567	452563	590362	3772046	4021346	479902	530517	3213299	628043	577505	858897	(317.5371, 13817.652)(318.7221, 8335.072)(319.72134, 4700.164)(301.26074, 1396.84)(301.61908, 1038.41)(302.1135, 288.8)(318.37848, 18760.541)(320.01007, 5875.6665)(322.138, 21460.28)(299.73517, 5305.203)(300.97565, 36395.11)(302.1197, 15323.274)(303.13028, 13473.547)(304.12497, 3732.87)(355.5874, 1278.935)(337.66724, 4540.669)(338.3523, 1326.663)(339.05768, 271.305)(341.9112, 2703.9243)(343.7849,…
3,4-DHPEA-EDA	Other polyphenols	Tyrosols	6928171	178588	2287334	262382	4851166	1118122	5578099	428928	451560	1	1692716	6920792	1	2331024	2034945	591507	907939	752461	2061566	1787006	2208968	1	2056536	966921	(322.53293, 10184.432)(325.1382, 22531.996)(304.93738, 7395.2427)(305.87213, 11351.625)(307.1238, 19731.89)(322.44052, 6397.728)(323.80615, 8158.797)(324.80823, 4753.2563)(325.47754, 11585.087)(326.1561, 5594.62)(305.66846, 10164.325)(306.79596, 8775.741)(308.14008, 14928.88)(361.37076, 12995.067)(361.58984, 5873.7104)(362.59723, 1243.93)(345.0818, 9964.612)(344.0876, 3995.365)(345.08734, 862.410…
Ligstroside-aglycone / p-HPEA-EA	Other polyphenols	Tyrosols	11850862	10806323	12040276	9527039	10592082	10568894	8258196	7961031	6711081	7717845	8563309	2022418	6252432	1	5703261	1	13445331	12916440	1	11526449	10624357	11501060	10543887	11141848	(362.85953, 236713.39)(364.14377, 54723.855)(365.1427, 30885.145)(366.15305, 7380.7417)(367.139, 1297.79)(344.12408, 21055.885)(345.1321, 9983.3)(363.26715, 265692.97)(364.39566, 47530.83)(367.1514, 9482.48)(368.153, 36543.23)(345.13812, 15261.502)(346.1434, 5148.545)(403.43283, 1666.5201)(406.1062, 3551.67)(383.0796, 26012.76)(384.0843, 5354.84)(386.1392, 11313.52)(388.142, 3714.11)(389.1349, 26…
Oleuropein-aglycone / 3,4-DHPEA-EA	Other polyphenols	Tyrosols	2343203	1173720	1865664	859798	524400	848404	1296352	2164308	1199494	2402801	1401973	2524043	4984239	1	4942627	1928691	1713041	1825452	1049425	925321	1069561	688925	1130145	698436	(379.43658, 19437.107)(381.31262, 5558.3286)(382.48148, 8017.2134)(383.15344, 10256.471)(361.074, 4862.7036)(363.29684, 3553.0183)(365.0043, 2974.6152)(365.1262, 2246.61)(379.26953, 22733.36)(380.94485, 7462.786)(383.14734, 6478.625)(361.33463, 5193.9795)(362.9314, 3019.346)(364.1281, 458.63)(366.1343, 1603.86)(418.4828, 805.22754)(419.08533, 138.1)(421.0939, 680.53503)(401.97134, 558.32)(403.077…
Oleoside 11-methylester	Other polyphenols	Tyrosols	1368346	751076	848417	675638	497843	478661	552677	1	511080	765705	816504	160538	1418698	213392	183170	882449	1498327	1315418	949606	1050522	436953	217837	500259	1238412	(405.83298, 5200.302)(407.70178, 2727.046)(387.72507, 3060.482)(388.6368, 3434.3022)(389.63617, 10326.44)(390.1383, 8663.18)(407.07422, 10509.8545)(408.0109, 16449.975)(409.15982, 22024.68)(409.66138, 27993.316)(410.1635, 12836.63)(388.53528, 4421.152)(389.51422, 7635.3086)(390.8108, 11801.017)(391.1379, 14824.66)(392.1501, 16748.32)(443.0959, 3644.233)(444.09912, 345.2125)(425.64322, 2503.8757)(…
Oleoside dimethylester	Other polyphenols	Tyrosols	546644	599468	1	824356	619176	843446	1456713	1	1	1417261	724045	1413712	535872	451278	455465	883996	1257080	1	688424	740124	695943	961565	1051009	1360373	(419.8155, 7047.002)(420.89984, 8090.3247)(421.58124, 2035.0443)(423.1534, 245.27336)(401.01483, 1795.0112)(402.38968, 1579.0375)(405.1584, 364.07)(420.66205, 11041.5205)(420.83267, 4293.0386)(421.6685, 975.2875)(401.82343, 11333.312)(403.03333, 15747.185)(405.15765, 2579.06)(405.65085, 937.41003)(460.9596, 6019.2812)(461.9485, 779.68085)(442.43066, 783.81665)(443.7698, 1483.9535)(444.10577, 473.…
Ligstroside	Other polyphenols	Tyrosols	711797	499804	531145	595080	1022512	1436521	356866	333970	455573	1080151	602837	1079010	11693280	7231126	2064737	675647	807996	509157	442427	467444	281036	1577757	828676	2618167	(525.2, 6782.929)(526.565, 4780.818)(528.1988, 5730.7334)(529.0318, 4631.642)(529.79285, 5344.996)(530.1936, 5281.26)(507.6287, 2939.2476)(510.6829, 4795.99)(526.2076, 6049.2583)(526.94745, 5091.8535)(528.70123, 3202.265)(529.87067, 3546.4333)(530.6073, 3292.036)(531.209, 4077.7468)(509.7214, 4989.6904)(511.65613, 5202.9272)(513.0365, 5720.262)(512.2094, 5507.2)(513.2023, 8234.17)(546.9486, 1324.…
Demethyloleuropein	Other polyphenols	Tyrosols	90359	78536	85356	1024514	456275	491210	121852	126620	140216	195944	159850	186202	598735	1775955	2107684	698462	660097	678997	1328202	876961	292518	3252394	3226842	3131519	(527.0337, 2989.9941)(528.177, 3353.65)(529.1826, 4371.42)(530.1816, 4083.53)(531.1931, 2498.64)(532.1843, 2466.72)(511.02252, 1752.4199)(528.18024, 4223.01)(529.62115, 3340.0083)(530.85785, 4894.865)(531.863, 4344.1)(532.1928, 5533.8745)(533.201, 3994.02)(510.50473, 4807.9727)(511.38037, 3041.8188)(513.9865, 4099.5063)(514.6889, 4913.45)(515.19055, 4742.4746)(568.5846, 1331.8589)(570.14606, 409.…
Oleuropein	Other polyphenols	Tyrosols	506445	105511	449539	398827	382368	382013	713328	99762	1044914	195711	2006954	183212	776898	560567	4351655	417448	412839	416539	488665	522696	439611	938627	730698	869806	(541.8783, 5850.6235)(546.2157, 4513.01)(523.9034, 5251.4087)(527.5219, 4564.8267)(527.1985, 6094.31)(528.1799, 4437.83)(542.0846, 4639.6006)(542.99493, 1083.818)(546.2165, 4150.93)(525.69257, 5066.5767)(528.5325, 2954.71)(529.2049, 7056.402)(581.1348, 658.68)(564.1329, 780.6341)(567.0338, 14240.615)(568.03876, 3964.7979)(568.19763, 503.66)(548.36816, 2161.4531)(550.9423, 2689.8674)(551.1945, 135…
2-Hydroxybenzoic acid /4-Hydroxybenzoic acid / Protocatechuic aldehyde / 3-Hydroxybenzoic acid	Phenolic acids	Hydroxybenzoic acids	1	1099677	766652	1067202	1397515	1238106	1339919	707987	71815	986909	845082	1032466	1203126	1068072	936480	1513787	168541	179293	906932	383479	928499	1140354	932258	684525	(138.52954, 2852.6067)(140.034, 6884.74)(121.59753, 1009.86224)(123.22894, 369.03598)(141.57637, 5028.9146)(142.88487, 845.7683)(122.082016, 15644.787)(125.04028, 1675.8119)(179.43817, 7296.815)(179.99908, 2621.6125)(159.75232, 3721.9421)(160.98544, 76.240005)(164.89735, 831.5833)(166.034, 1008.3916)(146.32523, 147010.28)(147.82466, 54843.11)(148.02524, 11735.853)
2,4-Dihydroxybenzoic acid / 2,3-Dihydroxybenzoic acid /Gentisic acid /2,6-Dihydroxybenzoic acid / Protocatechuic acid /3,5-Dihydroxybenzoic acid	Phenolic acids	Hydroxybenzoic acids	3350164	1999916	2164623	2419052	2329046	2363957	2463811	2277199	2186314	2201896	2044391	2229048	2165435	1	2113354	1	2520221	2175545	1	1814931	2237021	2036408	1	1645724	(156.43068, 105.644)(156.09995, 5451.632)(157.03635, 201.699)(138.02754, 419.00946)(139.31747, 313.7107)(140.03142, 66.86)(196.83841, 326.31583)(198.75092, 606.58167)(179.98935, 17028.027)(180.99103, 642.75195)(180.0258, 121.27334)(159.00343, 24761.996)(160.00365, 1267.5078)
Vanillic acid /3,4-Dihydroxyphenylacetic acid	Phenolic acids	Hydroxybenzoic acids	5122280	4094724	4189712	4706616	1	6016357	6941039	4885492	4243042	4998040	4583931	4424946	4454194	4596496	4739251	6012100	4344000	3731021	4371216	4602425	5109896	345076	4131658	355110	(169.87404, 37207.54)(171.05086, 11056.911)(151.03427, 38716.562)(152.03491, 7275.4424)(153.13527, 8094.2056)(155.04082, 5279.6265)(169.05093, 46922.79)(151.03755, 26729.627)(152.03473, 4531.6235)(212.72289, 3251.493)(213.0186, 3446.8)(192.63329, 2860.671)(195.56947, 2149.7468)(173.28256, 1212.9078)
Gallic acid	Phenolic acids	Hydroxybenzoic acids	1	1	1	1	1	1	1	1	1	1	1	1	2630957	2577657	2623829	350078	257383	243630	310800	330220	327210	3502001	3460556	3302746	(170.52296, 5420.9697)(153.01715, 128.515)(171.02565, 57402.14)(172.0252, 1600.305)(154.0241, 1629.467)(208.98041, 8807.956)(193.00696, 248.7)
Syringic acid /Gallic acid ethyl ester	Phenolic acids	Hydroxybenzoic acids	191007	191447	193653	1	115079	1	179979	174054	177048	118196	110891	108370	284414	282071	295141	200302	196016	928456	142970	136432	1	564737	412988	502799	(199.39021, 2925.42)(202.5675, 2199.885)(203.0676, 105.64)(181.38377, 6153.31)(182.05164, 11897.545)(202.06776, 1578.4801)(202.81981, 3214.6501)(204.0673, 4416.96)(181.10217, 8145.2056)(182.38753, 901.8367)(185.0648, 2506.43)(226.0509, 1121.84)(206.37383, 239.27002)
4-Hydroxybenzoic acid 4-O-glucoside	Phenolic acids	Hydroxybenzoic acids	472888	447140	546771	1	389621	1	479157	391367	413328	261034	160563	153953	662124	1	172243	528456	1	1	401651	479038	407845	585599	353140	161258	(302.5965, 23298.996)(301.0959, 3880.9)(284.07825, 2793.2427)(304.0992, 3239.4766)(305.10175, 4339.625)(286.09116, 758.72)(341.72092, 1740.2633)(342.043, 185.51)(345.0574, 10282.24)(325.22708, 794.15643)(325.57907, 14635.933)(327.09326, 12534.27)(328.09015, 2413.105)(306.6786, 12115.56)(308.7076, 3070.1409)(309.40836, 1051.7334)(309.065, 2029.81)
Ellagic acid	Phenolic acids	Hydroxybenzoic acids	1	1	1	1	1	1	1	1	1	1	113887	121328	99559	103689	256517	1	1	1	123247	126118	121051	222592	215521	223085	(304.5126, 1434.52)(305.0206, 1511.075)(287.5027, 4084.4722)(288.33914, 1219.9667)(289.0145, 2331.59)(305.02368, 1837.6499)(289.0151, 202.05)(342.9675, 375.16)(343.982, 386.17)(344.9753, 375.45)(346.9721, 362.12)(327.37192, 11373.281)(329.00656, 1998.2568)(307.65848, 3683.3503)(309.9915, 990.13)(310.9968, 2515.85)(311.9893, 421.47)
Protocatechuic acid 4-O-glucoside	Phenolic acids	Hydroxybenzoic acids	780788	811328	861086	607835	591805	610307	442565	478352	204409	460297	196110	495650	356206	174608	158967	647514	793889	789993	674788	191770	679449	278580	247132	271153	(316.39777, 7306.2764)(317.08466, 1312.6947)(300.42264, 3223.5454)(299.06644, 481.75)(318.29193, 30531.959)(319.09482, 6095.8535)(302.9145, 1289.7454)(355.92297, 5732.696)(358.32062, 1071.7136)(359.61615, 669.5557)(360.37833, 248.97334)(340.90814, 3839.349)(342.1921, 5251.874)(343.03854, 444.8644)(342.0402, 7209.244)(343.6944, 3797.6064)(321.05734, 2678.1587)
Gallic acid 3-O-gallate	Phenolic acids	Hydroxybenzoic acids	252435	192850	187175	119239	107906	130416	197800	163341	109063	184938	183501	191620	166117	1270678	200836	273472	154963	146845	1454973	91312	91329	197482	527521	124889	(327.05048, 14266.715)(306.1708, 2920.99)(309.0401, 4522.13)(324.6837, 12750.463)(326.0502, 3658.395)(307.53854, 6094.467)(362.33853, 1623.0898)(362.9986, 683.24)(346.9984, 457.99)(347.6946, 1069.09)(328.07657, 27309.514)(329.1533, 1463.584)(330.01617, 2889.9048)
Gallic acid 4-O-glucoside / Galloyl glucose	Phenolic acids	Hydroxybenzoic acids	1165690	182132	1157328	3412796	108942	102057	107293	947999	996016	182841	136205	207035	148828	142892	775784	943870	1015198	998921	107797	1	140825	259652	400154	281248	(335.0776, 28242.145)(334.0819, 3774.16)(335.0877, 141.34)(316.39682, 1626.5634)(319.071, 4332.4)(333.0869, 3523.66)(334.0895, 239.42)(316.0779, 10188.85)(317.0832, 1117.51)(320.0781, 21759.73)(373.0278, 409.14)(353.0188, 478.46)(355.4314, 10061.063)(356.43262, 2003.9574)(357.0654, 1277.7083)(337.39136, 2535.5767)(341.0645, 1613.19)
5-O-Galloylquinic acid	Phenolic acids	Hydroxybenzoic acids	797757	646490	414778	455911	689224	294109	2364112	2016960	1997327	757294	778337	736740	195744	765113	2207054	126569	147269	141720	485991	476904	421998	1870803	1747530	1863040	(345.27615, 6994.461)(347.0862, 4002.7852)(349.0877, 11784.525)(326.71796, 11165.242)(327.0574, 2390.9023)(346.17615, 4215.581)(347.08435, 12113.787)(348.0989, 129.3)(329.02017, 4325.051)(329.53333, 1153.4117)(385.222, 1888.1964)(387.28967, 316.53497)(388.03998, 431.33502)(365.0301, 1760.4175)(369.72958, 14444.352)(370.46628, 6420.085)(371.2324, 1107.2916)(372.07635, 612.36)(349.88687, 2846.2578)
Ellagic acid arabinoside	Phenolic acids	Hydroxybenzoic acids	200438	169175	160261	193572	217561	196596	104324	1	1	89843	95146	100088	138978	135301	133481	133057	1	1	95198	116490	89171	115617	110561	97529	(436.7169, 463.2867)(417.37524, 547.63995)(419.8415, 8039.5654)(420.55154, 7490.165)(440.0777, 1440.6743)(420.7238, 3931.2847)(421.63498, 1071.0642)(422.0485, 753.79)(473.01236, 6150.305)(455.80518, 4835.333)(456.01123, 464.93)(461.03867, 3273.8499)(439.0349, 3728.7642)
Valoneic acid dilactone	Phenolic acids	Hydroxybenzoic acids	787687	694643	711794	805030	213628	779873	387363	374352	355470	86284	313153	313432	1	1	1	462575	372059	362522	354843	362477	375172	1	1	1	(471.01416, 19022.117)(472.4273, 2104.3262)(473.0122, 4847.8467)(455.51047, 1078.605)(455.0162, 212.04)(454.02176, 780.1658)(455.0113, 586.4786)
1,2,2'-Trisinapoylgentiobiose	Phenolic acids	Hydroxycinnamic acids	476673	480136	516193	190939	231997	273561	380088	372657	362479	468933	426597	402038	337288	193390	304740	474549	386993	425482	342045	228672	348765	132556	148496	113121	(1000.08203, 7478.328)(1001.27655, 6951.7373)(1002.2783, 2072.04)(1003.2535, 905.38745)(1004.245, 552.385)(982.7644, 6796.252)(982.7687, 3528.885)(983.7682, 1127.0)(983.2638, 3621.3728)(984.2631, 1380.8013)
Cinnamic acid	Phenolic acids	Hydroxycinnamic acids	940779	912262	901064	1303469	1627192	1301992	2238296	916653	887370	701997	1826205	1817979	159934	149390	1149071	273538	4201250	4156251	2327543	2354033	2373418	1	1	304749	(149.25826, 13170.886)(151.24281, 5030.1655)(151.06099, 5045.228)(135.0538, 368.3533)(149.49023, 22201.719)(151.5629, 5698.34)(131.32257, 23127.14)(132.45284, 1410.5441)(187.01743, 1183.5681)(175.01714, 42199.324)(174.5867, 531.868)(156.32237, 2098.2542)
m-Coumaric acid /o-Coumaric acid /p-Coumaric acid	Phenolic acids	Hydroxycinnamic acids	727659	1285701	656685	249608	185928	233097	504851	474439	872487	1528153	823121	1474163	722927	603901	687284	3236748	2453120	2021891	611553	596488	652411	1006509	1088527	924799	(164.65837, 11308.11)(166.04959, 33984.402)(167.053, 2229.342)(169.05748, 237.39)(146.28802, 473.83752)(167.17932, 9951.188)(167.05702, 1754.7001)(147.04308, 15034.489)(148.04518, 1206.6832)(207.178, 488.1467)(186.27342, 4178.02)(190.01149, 1267.9067)(189.54489, 2206.955)(169.6924, 6079.1636)
Caffeic acid	Phenolic acids	Hydroxycinnamic acids	3619741	5419254	6062718	1903675	1332134	1189483	1978507	1755595	3545694	1560936	1451739	1785907	3800185	3236023	5406200	2713239	2911451	2499673	2896287	2958713	923923	3041989	2726999	1925314	(182.05124, 430.0)(181.52847, 2330.5999)(182.55289, 416.23248)(163.03812, 60405.688)(164.04247, 5152.269)(165.05354, 201.05714)(205.0046, 1779.67)(205.3717, 416.88168)
p-Coumaric acid ethyl ester	Phenolic acids	Hydroxycinnamic acids	1168482	938042	962462	201656	370350	769327	1	225992	276003	690031	189299	761014	914833	781118	785273	1	651412	1	2844941	756759	2989871	317016	1359040	2692251	(193.35742, 30321.111)(194.35358, 23855.436)(195.58691, 3934.648)(196.09381, 4133.725)(175.40532, 2470.421)(177.52235, 14031.031)(178.70709, 7949.2085)(179.08089, 5004.4336)(195.09251, 112859.43)(196.84648, 54370.844)(197.09595, 21704.64)(177.92886, 29402.889)(179.08426, 20965.107)(179.0836, 15825.11)(232.26349, 2201.8213)(234.0455, 412.9)(215.43332, 14352.836)(217.47318, 8184.7686)(217.77527, 45…
Isoferulic acid / Ferulic acid	Phenolic acids	Hydroxycinnamic acids	466379	439016	378085	605457	678340	580278	422525	447974	742480	404140	618512	893688	1862202	505101	481415	1833600	387713	288361	255642	446882	89830	905721	901393	861866	(196.18706, 3310.3113)(197.072, 26480.963)(197.57253, 1855.9108)(178.88005, 19179.074)(179.61919, 1701.2255)(233.82422, 316.246)(215.0149, 10437.991)(216.02054, 538.53)(217.0136, 270.63)(217.88336, 831.465)(219.0491, 329.75)(219.0388, 62.43)(201.5746, 8757.014)(202.84729, 4325.594)(203.0517, 45741.15)
Hydroxycaffeic acid	Phenolic acids	Hydroxycinnamic acids	14929285	12244838	13778810	11303196	17076242	12362221	16982742	12637477	12086978	12178182	12572854	11375116	5772255	5488242	5837373	6588719	5013654	4754173	11217212	12808590	12298106	2989694	2820407	2976520	(200.44861, 4164.858)(201.05408, 3303.4268)(202.05408, 11155.893)(183.71219, 2321.8345)(184.04364, 1703.9401)(236.53186, 24520.88)(219.74068, 577.4505)(219.02562, 465016.97)(220.80379, 41790.188)(221.02522, 34996.742)(201.01578, 5047.13)
Caffeic acid ethyl ester	Phenolic acids	Hydroxycinnamic acids	563062	599362	234689	458616	196401	411778	453257	350191	342142	419034	532033	439857	1035387	1113423	470197	152012	224048	678783	564017	1	144317	818933	1113008	1077305	(210.16684, 10841.251)(210.57695, 2137.465)(213.0858, 15090.2295)(192.0104, 16736.727)(192.9247, 2043.4501)(195.07996, 4154.25)(211.66144, 43298.387)(212.49065, 18368.434)(213.09119, 11613.615)(214.0899, 325.11)(193.2543, 191711.95)(194.39299, 30209.406)(193.75244, 7929.027)(249.66704, 17623.701)(251.58377, 1331.0278)(251.03455, 857.715)(229.24968, 8783.576)(232.0277, 2667.91)(235.0302, 1731.14)(…
p-Coumaroyl glycolic acid	Phenolic acids	Hydroxycinnamic acids	317620	1114226	96706	306677	272970	343788	287246	283762	282617	362416	306446	427131	335287	240348	220305	1471748	1161773	1186874	410420	427285	389104	466323	501974	933539	(223.5578, 3911.4102)(205.86581, 5515.357)(207.55322, 3980.7703)(208.0565, 963.46)(223.06163, 8417.055)(224.05621, 702.6)(205.97469, 4965.5645)(207.4867, 793.6629)(263.0122, 16256.98)(266.01532, 7969.535)(245.88693, 27227.39)(244.40479, 15890.914)(247.0071, 3305.77)(248.45303, 4207.434)(229.59358, 3766.8958)(230.70593, 1492.9401)(231.042, 1576.29)
Sinapic acid	Phenolic acids	Hydroxycinnamic acids	985100	655777	880215	397420	1	414167	488790	460295	471649	371674	367619	398931	1036686	990910	212360	364122	263330	669568	322439	378313	362834	1444043	985994	1079394	(225.77953, 5677.5654)(226.447, 2250.0935)(227.0802, 530.79)(206.55469, 9494.805)(208.39403, 2610.17)(226.30414, 6706.813)(226.27591, 1378.22)(229.0854, 350.13)(207.81836, 9221.201)(208.56464, 1041.8828)(264.54047, 576.065)(264.0369, 148.83)(247.6231, 946.166)(247.0223, 165.47)(249.00928, 9236.897)(248.06038, 1956.7379)(249.0518, 236.33)(231.77023, 6573.3857)(234.0637, 8339.09)
p-Coumaroyl malic acid	Phenolic acids	Hydroxycinnamic acids	1512211	1414180	1470481	678065	333369	919995	786944	909357	914729	681858	723951	651877	1630407	1759317	1660669	782076	782229	857581	1029965	955829	996190	1716665	1526098	1643666	(284.39944, 716.9267)(267.06732, 2318.6384)(285.0803, 234.38335)(264.71268, 2165.876)(266.8187, 1465.3362)(267.0681, 1978.77)(303.0485, 45037.176)(304.05286, 6492.6694)(305.05725, 738.2945)
Caffeoyl aspartic acid	Phenolic acids	Hydroxycinnamic acids	1912704	2976448	3348920	2673184	3288958	838667	1062667	1042329	577086	2379850	2297545	1546089	2879069	2664877	2836271	4071356	2140404	1899499	1213038	1431758	2720220	4594716	4385795	4550643	(295.10294, 7359.231)(297.0671, 881.31)(278.56226, 18483.348)(279.56906, 5410.568)(280.06683, 2130.4448)(297.07764, 1549.635)(278.07104, 6311.502)(279.06393, 5159.277)(280.07153, 568.085)(335.03613, 11185.955)(336.04028, 990.046)(337.04123, 372.2667)(316.9385, 2550.6943)(318.20197, 452.16913)(319.42004, 400.95)(320.93805, 1577.7482)(322.06015, 5067.38)(323.0626, 6874.17)(300.42993, 18190.342)(301…
p-Coumaroyl tartaric acid	Phenolic acids	Hydroxycinnamic acids	966870	253294	896811	392633	1067931	326567	582620	858020	819062	1080659	1057193	1072237	1525116	409310	1117453	164087	101805	108437	830316	919336	862336	795680	2642551	855786	(298.38934, 1321.5399)(299.55972, 1883.0516)(300.0579, 381.31)(281.25433, 118411.51)(281.90582, 57344.293)(282.047, 272407.34)(298.26257, 3364.0781)(298.56195, 6570.81)(299.0666, 486.19)(340.01743, 1780.6941)(341.0207, 831.435)(318.85333, 2660.7148)(323.0101, 401.68)(320.04642, 262934.2)(321.38364, 41817.293)(324.05353, 48312.453)(301.931, 2444.216)
Avenanthramide 2p	Phenolic acids	Hydroxycinnamic acids	18058088	519071	1	2631087	15778947	2526599	13684105	15383146	15230830	12809681	1980038	14397336	14104542	13440802	1050998	638076	567685	1	2379677	1	16376870	13961620	13447483	12812391	(300.07794, 4103.33)(281.90216, 653.395)(304.59995, 16365.872)(286.08926, 1072.08)(341.79514, 1557.875)(321.75223, 1703.5986)(325.07364, 3583.8167)(327.09, 841.03)(306.1119, 13392.3955)(307.8374, 5057.7725)(308.79675, 1811.1536)(309.07547, 702.26)
Cinnamoyl glucose	Phenolic acids	Hydroxycinnamic acids	3043684	2996153	3022649	2491165	651080	2463733	4175812	4226334	4203857	4794954	523915	4741700	3580293	3597973	3557954	1161317	1268257	1	3076623	3128964	3043557	1381818	1323550	1244527	(310.40894, 98595.33)(311.10767, 19248.146)(312.11346, 2620.115)(313.10678, 258.38998)(293.42834, 8043.053)(293.0979, 3090.15)(294.0931, 1118.57)(296.0143, 1753.7009)(297.11838, 2220.0283)(298.1119, 598.2399)(349.0686, 1345.08)(331.0595, 21651.1)(333.48663, 4663.0015)(334.43576, 2171.3035)(315.8401, 16762.355)(319.0953, 8758.94)
Sinapine	Phenolic acids	Hydroxycinnamic acids	12849498	1627260	10486580	8801996	8938059	9581640	8427899	9420364	1135110	2414617	2333831	1689380	1	1	949628	12806811	11326359	12216158	12128347	1083663	10528361	2279588	1907217	1	(311.93494, 7399.5303)(313.92694, 3870.6724)(314.84464, 9931.17)(315.1736, 5952.87)(292.88168, 5869.2676)(296.41486, 2886.3726)(297.1621, 13668.39)(312.56485, 7960.927)(313.6769, 2003.47)(295.87845, 8982.344)(297.3967, 5013.847)(298.17334, 2682.215)(349.39246, 61581.99)(350.13187, 14775.435)(351.126, 1220.72)(332.2273, 4854.3105)(333.45975, 5146.48)(334.1255, 3742.18)(335.1269, 7861.58)(333.72598…
Caffeoyl tartaric acid	Phenolic acids	Hydroxycinnamic acids	305229	214405	416995	673345	134972	205987	435476	619361	364287	366010	386275	553295	4930378	1354733	1	781705	556666	521847	1220802	1259172	1273973	4835800	1	1098433	(312.0445, 6662.566)(313.0499, 1233.2716)(294.97525, 20936.734)(295.04102, 1794.2899)(314.72498, 1544.855)(315.2041, 594.44714)(315.0489, 48.629997)(299.0557, 2764.49)(300.053, 1141.3733)(351.01337, 1867.8091)(352.01428, 557.47076)(332.99805, 681.1008)(333.99915, 290.185)(335.036, 11989.952)(336.04138, 789.44904)(317.55423, 3603.2385)(318.02005, 361.502)(319.01535, 144.175)
Avenanthramide 2c / Avenanthramide K	Phenolic acids	Hydroxycinnamic acids	484030	535288	480294	467430	454948	487143	421603	386878	193001	172175	403189	192126	240765	232613	226169	606468	577059	580005	268623	569823	508371	405523	386404	402328	(315.69012, 5214.675)(318.33322, 4089.9873)(320.0786, 20130.32)(297.77518, 3608.8035)(298.06326, 6254.7754)(299.06647, 615.54)(316.52203, 3576.0874)(317.0884, 1116.258)(302.27823, 1931.0349)(355.80142, 1491.6304)(357.3749, 1319.2266)(358.47028, 2604.3972)(359.2426, 543.99)(360.0441, 374.38)(341.2615, 3988.3193)(342.03928, 4300.724)(338.7585, 797.27924)(339.05878, 424.65665)(320.8895, 2084.2634)(3…
Feruloyl tartaric acid	Phenolic acids	Hydroxycinnamic acids	825876	653415	620993	463538	701550	429632	2404113	1978043	1929040	1046057	886801	901950	192976	1032188	1143850	126569	147269	141402	472376	470049	421998	1070385	304455	307373	(326.7476, 11878.038)(327.05753, 2445.035)(308.11597, 2706.0413)(309.04672, 1093.242)(328.86545, 3546.7517)(329.07806, 1971.069)(309.61038, 2177.6345)(310.07147, 771.57996)(365.0303, 1481.2201)(351.01343, 1612.316)(352.0149, 565.602)(353.02374, 1242.9999)(349.80304, 2398.9238)(350.0616, 473.48666)(334.3068, 1380.4363)(336.0497, 516.43)
p-Coumaric acid 4-O-glucoside / p-Coumaroyl glucose	Phenolic acids	Hydroxycinnamic acids	2664394	2602002	2481713	2269545	1562049	1993933	2381643	524141	2423080	3313861	3383809	2955314	2729431	2531882	2384546	824765	1	1990035	473761	1722000	472726	2078162	889861	902234	(327.1561, 4885.3613)(327.90472, 3063.2478)(328.11078, 274.725)(308.35333, 5873.148)(310.42957, 681.99335)(329.11734, 566.62836)(330.1197, 1224.22)(331.1089, 606.78)(332.1181, 13200.19)(309.9898, 50288.777)(311.10724, 9302.242)(312.37875, 992.33136)(314.1016, 1915.3434)(366.0624, 962.1125)(370.068, 407.14)(371.0636, 75.16)(349.0538, 8158.19)(351.0658, 166.03)(352.34747, 4973.61)(331.1832, 6789.69…
p-Coumaroyl tyrosine	Phenolic acids	Hydroxycinnamic acids	1930597	1950709	1868887	3218399	2681450	3445748	2837473	5464816	5514517	2440424	1584097	1084136	2001603	1	2150698	1111552	876523	813683	1196003	3746079	819938	2358625	2382125	2337470	(328.2975, 3251.8562)(329.37186, 2147.3699)(330.6246, 2579.585)(331.6245, 7704.918)(332.1239, 13420.365)(311.56836, 10278.793)(311.10767, 10550.12)(312.1124, 945.28503)(330.12402, 2503.5913)(312.36044, 30670.86)(313.11908, 7217.2354)(313.31653, 6203.7056)(315.12708, 7099.3164)(369.24365, 373.16003)(372.086, 672.38)(348.64938, 8325.301)(350.57068, 2700.9863)(351.0674, 3174.34)(351.05014, 24823.156…
Avenanthramide 2f	Phenolic acids	Hydroxycinnamic acids	128106	83771	1	130482	186150	163626	110491	95561	109567	1995137	2006656	1966047	618394	455667	533579	287045	273908	289521	1	1	1	167371	144365	707448	(330.09225, 962.84)(333.60687, 1428.275)(312.71854, 6356.1875)(312.75998, 2985.5203)(333.3239, 79053.836)(333.85825, 18501.936)(334.10773, 20367.115)(313.778, 42445.812)(315.0936, 10850.416)(316.69928, 3078.9038)(369.61798, 15290.255)(370.92163, 2946.773)(371.9196, 3186.847)(373.3933, 440.15665)(352.34442, 7030.617)(353.04172, 813.23145)(353.08365, 10254.684)(354.08823, 4072.1887)(355.28638, 998.…
p-Coumaroylquinic acid / 3-p-Coumaroylquinic acid / 4-p-Coumaroylquinic acid / 5-p-Coumaroylquinic acid	Phenolic acids	Hydroxycinnamic acids	921586	1812484	863541	455050	583359	483363	274806	182036	218725	1686852	1539907	1	1035622	672396	255823	1035178	1024591	1002420	920938	775746	1	1244988	1199829	1182327	(341.11002, 3213.2773)(341.10583, 463.085)(321.09323, 8163.757)(323.52292, 33600.85)(325.09546, 7982.358)(343.6207, 9484.815)(344.111, 4185.31)(322.35147, 11022.068)(322.09738, 1891.7767)(379.52344, 1774.3407)(378.0615, 130.63)(359.44568, 303.04)(362.051, 1099.87)(363.066, 17416.85)(361.86002, 22591.398)(363.31726, 11156.681)(365.29468, 18799.744)(366.1035, 14054.83)(343.48465, 15118.134)(344.091…
Caffeic acid 4-O-glucoside / Caffeoyl glucose	Phenolic acids	Hydroxycinnamic acids	353269	357663	1	303009	1	1351097	2084984	236757	237823	227931	6125120	375223	3736765	2358139	4638038	686628	653897	652666	399189	387312	1	1	123109	1305677	(343.8953, 8001.897)(345.1032, 164.31)(324.692, 1713.5238)(328.0869, 887.77)(345.74817, 4090.2498)(345.86304, 3149.245)(327.68808, 9792.434)(327.43216, 2817.96)(329.1117, 287.84)(381.86008, 7429.5557)(386.07455, 520.68)(387.07196, 861.315)(366.5603, 3039.7588)(366.08832, 11193.529)(366.4236, 1670.8234)(347.4528, 8718.939)(348.73996, 1536.94)
3-Caffeoylquinic acid / 4-Caffeoylquinic acid / 5-Caffeoylquinic acid	Phenolic acids	Hydroxycinnamic acids	1324176	1216085	1271678	1	688926	1	218410	253920	339444	736317	323101	1	1490903	1477381	1546545	2032388	1536195	1331933	1508315	434026	2004495	1549667	1132986	1501910	(354.2734, 9173.662)(355.09167, 2799.5225)(356.08536, 3114.275)(337.0824, 2805.7349)(340.0915, 828.01)(356.259, 18673.533)(356.11057, 3115.9019)(338.37506, 3781.4956)(342.10767, 6925.58)(394.42282, 5137.8257)(376.96765, 1840.1616)(377.39255, 873.68)(377.2263, 12804.642)(378.08765, 1093.234)(379.0759, 797.21)(361.2225, 8184.5073)(361.79947, 8088.4946)(364.0937, 5081.19)
Feruloyl glucose / Ferulic acid 4-O-glucoside	Phenolic acids	Hydroxycinnamic acids	1566075	1580496	1363164	1438299	1313892	1428946	765021	751996	777749	796211	751491	755041	486153	202331	470302	3158485	2927249	2783920	1699610	1651273	1660712	305156	471296	442651	(360.9458, 4213.8193)(361.1308, 1868.04)(340.1115, 1406.6951)(360.58667, 5194.758)(361.73126, 7237.6577)(341.61978, 13207.512)(395.07184, 19524.293)(396.07666, 2935.009)(397.07477, 573.37)(380.4067, 3590.55)(382.40637, 83470.7)(382.0809, 30487.58)(383.0772, 23573.12)(379.5166, 40601.36)(380.10605, 5977.316)(381.10486, 1453.8287)(362.42722, 6048.248)(366.1065, 3061.96)
Rosmarinic acid	Phenolic acids	Hydroxycinnamic acids	513351	486190	528776	452042	570577	1	2003751	2055663	2015554	2794771	2845345	2800254	2306984	2241504	2271923	923445	921831	901660	99123	109376	105212	1	2110362	2071362	(361.8793, 15453.039)(362.70697, 8574.188)(364.4734, 34831.52)(365.0995, 37040.715)(343.8074, 6151.4966)(345.66748, 3648.9824)(346.9014, 7810.3887)(347.08282, 13952.449)(362.42914, 13790.416)(365.09985, 40712.633)(366.1064, 8759.68)(343.08783, 7083.497)(402.2982, 844.57)(403.61792, 442.17715)(404.54758, 256.4675)(385.485, 1821.7001)(387.03766, 170.785)(383.0781, 40871.26)(384.08185, 6323.031)(366…
3-Feruloylquinic acid / 4-Feruloylquinic acid / 5-Feruloylquinic acid	Phenolic acids	Hydroxycinnamic acids	1273858	1100932	1098715	785870	734159	716748	1	449506	568561	870334	782120	268457	1	824525	1	1	481527	1272471	776248	800971	790831	959658	1858218	1	(371.26315, 5942.7803)(372.12125, 6512.139)(352.0984, 535.79)(371.2949, 7896.105)(372.12073, 8616.035)(351.6619, 38998.47)(352.109, 5539.7295)(353.1104, 1510.425)(410.0131, 1711.8667)(412.51285, 610.56573)(413.0943, 3652.15)(392.82715, 4333.385)(393.0792, 3813.53)(392.8735, 3053.258)(394.11206, 691.53)(374.0834, 979.9917)(375.0976, 272.31)
8-O-4'-Dehydrodiferulic acid / 5-8'-Dehydrodiferulic acid / 5-8'-Benzofuran dehydrodiferulic acid / 5-5'-Dehydrodiferulic acid	Phenolic acids	Hydroxycinnamic acids	417832	389325	368357	351143	324640	382941	159097	1	165736	1	1	258042	293072	286717	1	751603	1568318	704878	855287	903840	858503	1	248095	285756	(386.93814, 1664.6783)(389.1192, 391.9)(369.08676, 914.1967)(369.10614, 9244.197)(409.08878, 15467.305)(410.09164, 2730.5923)(411.09213, 742.62006)
3-Sinapoylquinic acid / 4-Sinapoylquinic acid / 5-Sinapoylquinic acid	Phenolic acids	Hydroxycinnamic acids	2907925	2389370	2296636	3041745	1	2798107	137799	1310972	1314129	1122411	1143883	1112134	424321	437147	425861	556986	511366	519804	1955097	132266	131257	455536	467797	445063	(399.12033, 12825.448)(400.26926, 2432.3616)(401.13046, 499.8567)(383.10925, 1772.2949)(402.6373, 527.28)(402.1422, 4665.85)(403.1313, 3070.81)(384.11697, 15611.026)(385.7999, 12108.1875)(386.1373, 14129.26)(439.75342, 486.02335)(442.0917, 3656.6467)(441.0892, 4479.46)(442.0864, 1734.36)(443.0995, 7963.44)(421.44452, 646.5088)(422.80936, 2307.1025)(423.08728, 4783.575)(423.11856, 1982.3522)(424.1…
Chicoric acid	Phenolic acids	Hydroxycinnamic acids	1467733	1444219	1273115	256746	276236	243103	968598	940444	923005	156026	246323	149470	1140781	1036969	1107004	395149	338589	308170	486572	518664	513700	933854	981455	994478	(479.0797, 13002.084)(480.08377, 2199.9663)(456.0677, 953.04504)(480.3539, 3024.7625)(481.09366, 31430.475)(462.2889, 3642.4915)(462.5985, 427.01498)(463.0986, 162.53)(515.1861, 3617.5444)(499.0447, 2737.1067)(497.5234, 7365.916)(498.97986, 1534.3129)
3,4-Dicaffeoylquinic acid / 4,5-Dicaffeoylquinic acid / 3,5-Dicaffeoylquinic acid	Phenolic acids	Hydroxycinnamic acids	464920	453946	404568	1	1	1	1371817	1302621	1097903	1	1	1	947307	841450	940879	257836	250639	236427	1	1	1	438380	462215	395485	(517.1354, 1838.7925)(498.1074, 5517.3696)(517.1348, 463.81003)(499.12012, 18850.324)(500.1279, 5542.7437)(501.13058, 613.8125)(539.1154, 1518.7167)
3,5-Diferuloylquinic acid / 3,4-Diferuloylquinic acid	Phenolic acids	Hydroxycinnamic acids	264680	144078	123792	240463	223151	227880	223713	230107	226709	290242	235587	292576	824430	1398182	1494591	1	214018	220743	276628	307366	339480	270172	252412	1	(544.15393, 3637.9092)(545.16, 458.41995)(526.1474, 578.81287)(546.95337, 7649.5938)(547.38696, 3095.226)(548.5243, 1664.12)(527.99164, 5586.7847)(529.8328, 373.12332)(549.5253, 1583.406)
24-Methyllathosterol ferulate / 24-Methylcholesterol ferulate / 24-Methylenecholestanol ferulate	Phenolic acids	Hydroxycinnamic acids	7933369	8990817	7145580	7493144	10701367	8573383	3655699	5544953	2313493	4467462	5811078	6169831	3307652	3487497	2217360	4851483	4774119	4817241	5593460	5242881	5403115	655831	2296754	796943	(577.66797, 1736.8724)(578.82135, 634.35394)(579.41614, 239.00667)(559.26874, 1341.3687)(560.1517, 428.0025)(564.4136, 436.99)(577.7817, 3088.4424)(578.4073, 1751.8334)(579.40173, 203.92001)(560.6289, 1250.9155)(561.4077, 249.98)(615.64606, 8854.993)(616.73065, 3808.6777)(622.40515, 1554.24)(597.3748, 1726.1226)(598.3938, 314.715)(599.40533, 78673.26)(600.4083, 35116.688)(601.41, 13284.686)(602.4…
24-Methylcholestanol ferulate	Phenolic acids	Hydroxycinnamic acids	2428434	3625602	2729780	10616902	12388073	10934080	7284498	2189748	1855762	1968606	2205224	7902048	2279505	6393420	2518550	14805871	6835964	10549330	2438728	1970568	4258614	1441803	2207603	1526166	(580.8664, 5423.1997)(580.4239, 4387.995)(564.03436, 202.408)(583.4499, 256.17)(564.4386, 295.14)(617.8058, 6852.693)(618.4197, 4477.74)(604.49756, 1845.8845)(605.40375, 3774.8665)(605.8263, 4722.8726)(606.3936, 1872.7451)(601.58936, 35517.13)(602.7054, 15808.989)(603.43634, 9970.558)(604.437, 1343.59)(583.40894, 28672.307)(584.5215, 12057.466)
Sitosterol ferulate / Schottenol ferulate	Phenolic acids	Hydroxycinnamic acids	1962391	1778423	703428	1034629	1426340	1714057	983700	603095	1	1589885	1220577	740441	1206708	1248831	1252914	2292119	771419	1	1120387	1401582	2924104	2577972	663269	718742	(591.6878, 21004.596)(592.9473, 11426.757)(594.7011, 8771.999)(595.96344, 10055.255)(572.42566, 8516.855)(573.4343, 2513.6875)(574.4264, 263.76)(592.4429, 8799.216)(594.4459, 7187.785)(595.46454, 15944.52)(574.02954, 17733.629)(574.4286, 6458.74)(575.43036, 1512.771)(632.1887, 2563.7068)(633.98895, 3265.1213)(635.0895, 7625.996)(636.4243, 5058.9)(613.6133, 3285.6877)(614.62085, 1398.6599)(615.401…
Stigmastanol ferulate	Phenolic acids	Hydroxycinnamic acids	2313636	2120987	2392445	1	2539666	1314152	441078	791100	2523890	2133389	1	2743725	2112146	2207257	1	2761028	2426406	1	1725793	2840487	8761325	2307140	2032407	1813800	(593.4492, 22698.443)(594.4484, 8822.0)(595.4632, 9567.468)(596.4643, 3337.628)(597.4804, 5548.76)(598.4845, 2079.19)(574.42737, 3747.0942)(575.4282, 955.6785)(593.451, 9776.08)(594.4518, 4282.36)(631.71027, 4138.2334)(633.0199, 1841.3578)(635.4202, 4223.017)(636.4314, 8392.03)(637.7589, 5144.0933)(638.4313, 1242.85)(613.4901, 3723.9246)(614.5148, 2181.5022)(616.4041, 2941.2)(616.5473, 9478.45)(6…
Verbascoside	Phenolic acids	Hydroxycinnamic acids	160405	141361	176017	306996	340570	319419	165428	156150	134670	224883	216925	221214	237671	296634	236441	130100	378284	178636	385477	374765	317740	132740	234820	239644	(627.7289, 17232.926)(630.23456, 6686.5454)(608.2051, 1210.5149)(609.1944, 4862.62)(610.198, 491.19)(611.2111, 5837.42)(629.07837, 15002.729)(630.4668, 10267.246)(631.2234, 199.93)(609.2047, 5515.814)(610.4646, 2792.01)(611.7175, 1914.19)(612.2326, 809.31)(613.2283, 1620.87)(665.1808, 4903.79)(649.2078, 5140.0933)(650.2142, 4961.61)(651.2121, 316.46)(629.7216, 1840.5294)
1,2-Diferuloylgentiobiose	Phenolic acids	Hydroxycinnamic acids	119482	135129	101680	166398	237972	200409	1	1	1	1	1	1	1	1	1	1033383	955435	811068	222983	254100	251107	128516	133580	111938	(695.199, 253.4)(679.68274, 1607.52)(679.72174, 1417.7656)(680.2303, 494.62)(718.44635, 19685.865)(719.4772, 11952.728)(720.22784, 4710.99)(721.2304, 539.52)
1,2-Disinapoylgentiobiose	Phenolic acids	Hydroxycinnamic acids	1	442809	1	411252	466570	353511	1	1	1	1	1	1	489154	365354	347445	1	1	1	437682	374413	393430	1	1	1	(781.1891, 525.8)(782.1859, 344.38)(777.2278, 10656.493)
1,2,2'-Triferuloylgentiobiose	Phenolic acids	Hydroxycinnamic acids	184854	190941	252167	207630	242933	210825	180511	189538	182165	153649	162674	166253	260889	237847	233854	143354	137640	149694	282872	274859	270372	146188	124080	139262	(852.24457, 9068.2295)(853.2443, 4079.9495)(854.24286, 981.8674)
1-Sinapoyl-2,2'-diferuloylgentiobiose	Phenolic acids	Hydroxycinnamic acids	146715	151781	159794	165324	211860	196011	155621	143677	147823	127487	120150	124382	192432	196263	174363	107637	116603	120471	219392	215186	196001	129329	138510	123868	(924.26337, 10205.773)(925.2641, 8457.57)(926.2627, 7554.9375)(927.26245, 3553.8728)(928.26117, 1119.2834)
4-Hydroxyphenylacetic acid	Phenolic acids	Hydroxyphenylacetic acids	5781716	4776608	4895737	6071135	541267	5948489	5589129	4860499	4974369	5088928	4820679	233744	3459603	421147	416950	7118087	4846628	5492298	5421385	6211229	116553	811269	750480	4538898	(154.05185, 31652.55)(155.05246, 5496.8853)(139.0469, 2343.583)(153.05615, 77712.87)(154.0537, 4632.392)(137.3856, 37913.13)(138.41559, 5449.9644)(138.04219, 10529.743)(192.0131, 1456.52)(173.57361, 1414.7086)(176.04036, 2224.79)(160.78842, 205.17)
Homovanillic acid /Dihydrocaffeic acid /Syringaldehyde	Phenolic acids	Hydroxyphenylacetic acids	807271	1073013	1029822	2033831	2104479	2271223	2976260	2196109	2051332	2121202	2110969	2092831	487608	1021927	1087905	2237843	897134	1788163	1909417	1288523	1278267	452526	754972	819086	(184.19846, 22718.46)(185.15991, 160723.06)(186.1915, 46127.605)(187.0675, 38119.906)(165.91595, 9056.747)(167.0524, 487.64713)(185.7404, 9735.29)(187.07664, 2405.3245)(187.47827, 4948.394)(187.0807, 3815.71)(166.85194, 12980.954)(168.2781, 1793.2684)(169.73114, 5095.967)(221.02534, 29146.48)(222.02615, 7162.8047)(223.02397, 3320.31)(224.02812, 169.37)(204.41931, 2533.0647)(204.00627, 507.19504)(…
Homoveratric acid	Phenolic acids	Hydroxyphenylacetic acids	179829	602294	306927	282594	397662	225943	328174	125357	576804	429316	137741	610739	1	685920	240391	1437976	293143	206248	1416941	405914	379684	381727	499837	473817	(198.89769, 3722.8904)(199.88113, 1519.6836)(200.0806, 2932.89)(179.62091, 1986.5826)(180.81763, 7381.4565)(182.0776, 490.14)(201.0947, 352.645)(181.07594, 4578.5483)(180.0697, 1739.885)(236.3301, 4269.9795)(238.03667, 1239.8735)(239.03725, 1121.8088)(240.04907, 233.35)(218.02585, 3652.751)(219.0268, 33625.86)(220.0833, 7337.2803)(221.16856, 3873.5544)(222.5311, 602.535)(221.32149, 990.25494)(223…
Dihydro-p-coumaric acid / Methoxyphenylacetic acid	Phenolic acids	Hydroxyphenylpropanoic acids	705352	244068	368140	1317829	815543	1320323	1	743253	159684	510013	434254	1059824	659176	570094	605430	1183364	564812	875582	438485	963918	893637	689195	762677	772990	(167.89897, 17018.947)(168.94519, 10226.688)(169.7432, 12630.667)(170.0723, 2088.16)(149.82082, 3863.6135)(151.05928, 1304.9218)(168.77635, 16710.883)(169.84506, 2062.5862)(150.56451, 25314.371)(152.40079, 3048.3413)(205.02905, 284.65)(187.35027, 1747.0554)(191.7781, 9393.892)(193.06674, 1308.715)(174.13704, 1675.5682)(174.5542, 2690.49)
Pinosylvin	Stilbenes	Stilbenes	480962	997385	4609815	396185	782018	403070	4110486	893332	27600060	4537326	1469738	1339483	24172492	9457975	9951832	988147	635059	832615	6375431	4997923	3519727	30329700	29458724	19530744	(213.7556, 4351.0225)(215.36993, 4936.3706)(216.17842, 9298.151)(216.84352, 6714.8574)(217.0966, 8255.13)(196.55557, 2814.1326)(199.08453, 13670.991)(213.80937, 10146.268)(214.09386, 2506.83)(215.0909, 230.03)(195.5557, 18790.555)(199.0889, 123.92)(252.29842, 2638.2266)(253.54509, 1885.0884)(255.0525, 490.39)(235.66093, 2328.5952)(237.03697, 87.97666)(239.0521, 262.08)(236.11818, 14685.62)(236.08…
Resveratrol	Stilbenes	Stilbenes	4832954	1950569	3937678	1098416	195680	1466113	2605385	2047515	4559823	5858968	1983971	4607920	924680	4432901	735646	2111322	1029458	734680	2806933	2452021	4011890	265707	8589078	365755	(230.9906, 2165.8318)(232.33821, 10702.603)(232.65987, 16239.125)(232.5859, 6235.0254)(210.92139, 11915.356)(212.97627, 5083.377)(214.4788, 7506.542)(232.09212, 19032.303)(233.0908, 7450.54)(213.28159, 3861.0437)(214.83267, 13683.01)(215.41704, 8384.413)(216.0848, 174.93)(269.4121, 1637.0264)(272.05145, 912.3527)(272.38596, 324.57333)(273.0526, 177.12)(251.77644, 2899.6697)(253.44223, 492.733)(25…
Piceatannol	Stilbenes	Stilbenes	1340722	1379955	1338586	1955835	1842243	1942755	1082972	1100679	1080098	1065390	1040274	1095856	1753816	539318	1829852	1050627	1040708	1006475	952102	998003	980563	605797	606526	632484	(245.16817, 36966.695)(246.08168, 4586.121)(247.08319, 453.59003)(247.0809, 18891.404)(248.0871, 2653.22)(231.08525, 14238.376)(232.08946, 955.73694)(283.04016, 21576.73)(271.035, 134.54)(267.05798, 16956.535)(250.38911, 254.58667)
Pterostilbene	Stilbenes	Stilbenes	995072	955927	562349	1754378	1543847	1780598	6453617	4712093	3979850	5946302	1254965	2451485	1814133	4672231	1944099	980634	1668458	1606164	983411	1187306	930336	2232716	6120832	6518728	(257.1134, 5315.321)(258.11362, 1560.0919)(261.1308, 1543.78)(238.97176, 4651.443)(239.97026, 1781.0428)(243.112, 4486.225)(257.33664, 6068.0615)(258.78763, 2348.5366)(260.1242, 156.26)(240.38689, 3772.1501)(242.83029, 1777.0427)(244.1145, 2224.0)(298.53195, 824.4291)(278.4018, 19429.37)(278.07205, 3745.78)(279.06464, 3904.1)(280.7709, 4553.097)(282.6724, 5743.9087)(283.52533, 7895.7017)(284.1099…
Resveratrol 5-O-glucoside / Resveratrol 3-O-glucoside	Stilbenes	Stilbenes	1106662	1051888	983005	691903	508545	644357	1601750	1678690	1672490	356174	501809	448662	1133070	1115513	1282781	1430699	1559138	1483673	1	267679	270536	1620340	515059	977807	(390.59167, 4452.3315)(392.63684, 866.07)(373.92682, 3310.1782)(392.6083, 4647.604)(393.14932, 6514.0596)(396.1405, 17759.86)(376.08868, 8395.466)(376.71115, 4877.659)(376.63736, 7916.763)(434.10098, 701.20776)(434.09537, 710.97003)(411.75134, 2402.5051)(414.08105, 3919.19)(416.0952, 363.035)(414.39893, 15094.132)(415.84717, 4179.406)(417.1251, 729.02)(395.81958, 9780.068)(396.55945, 1399.8478)
Piceatannol 3-O-glucoside	Stilbenes	Stilbenes	2597587	2573817	2631850	2554275	3009350	2908308	1977841	1934296	1870921	1436044	1272316	1417603	1227925	1125731	1225175	1646321	1490033	1429465	2601494	2723984	2683234	720619	1624137	1694242	(408.63052, 1695.7184)(392.20416, 2657.8115)(393.1216, 5267.29)(410.6099, 17970.475)(408.1413, 6762.5425)(409.1356, 170.33)(391.1354, 1782.1866)(392.1328, 89.89)(393.1242, 2337.46)(394.1346, 1038.57)(449.09497, 2877.1565)(429.1137, 1977.9)(430.1174, 322.92)(411.10397, 65376.51)(412.1081, 14161.363)
Pallidol / d-Viniferin / e-Viniferin	Stilbenes	Stilbenes	149278	240546	416593	385074	362053	387811	203832	450951	152907	398726	373102	348182	1473330	868789	1	572844	559968	307833	371166	208486	178026	2267879	2339405	2183292	(456.5205, 4178.185)(458.35727, 3683.4)(459.6643, 9978.341)(437.32642, 9074.412)(440.1431, 2211.7651)(441.1495, 2843.42)(456.49075, 3249.37)(437.60666, 25910.135)(439.05743, 6177.2026)(496.25458, 3907.7827)(498.1077, 4868.98)(499.1142, 4845.41)(480.40796, 3247.862)(482.4755, 16701.709)(482.1339, 9915.37)(483.1443, 6733.1)(461.8414, 8936.341)(462.1253, 4712.79)(463.1341, 81783.12)(464.1394, 19479.…

## Sheet: VIP markers Model A
Primary ID	Class	Subclass	M3.VIP[3+1+0]	M3.VIP[3]cvSE * 2.44693	Log FC ([--Chlorogenic acid] vs [--Control]) : Normalized	Regulation ([--Chlorogenic acid] vs [--Control]) : Normalized	Log FC ([--Hesperidin] vs [--Control]) : Normalized	Regulation ([--Hesperidin] vs [--Control]) : Normalized	Log FC ([--Hesperidin + Chlorogenic acid] vs [--Control]) : Normalized	Regulation ([--Hesperidin + Chlorogenic acid] vs [--Control]) : Normalized	CompositeSpectrum
Resveratrol 5-O-glucoside	Stilbenes	Stilbenes	1.4026	0.255778	0.624331	up	1.42703	up	-0.517247	down	(390.59167, 4452.3315)(392.63684, 866.07)(373.92682, 3310.1782)(392.6083, 4647.604)(393.14932, 6514.0596)(396.1405, 17759.86)(376.08868, 8395.466)(376.71115, 4877.659)(376.63736, 7916.763)(434.10098, 701.20776)(434.09537, 710.97003)(411.75134, 2402.5051)(414.08105, 3919.19)(416.0952, 363.035)(414.39893, 15094.132)(415.84717, 4179.406)(417.1251, 729.02)(395.81958, 9780.068)(396.55945, 1399.8478)
3,4-Dicaffeoylquinic acid/3,5-Dicaffeoylquinic acid/4,5-Dicaffeoylquinic acid	Phenolic acids	Hydroxycinnamic acids	1.3828	0.26392	18.5941	up	20.1357	up	-0.0174294	down	(517.1354, 1838.7925)(498.1074, 5517.3696)(517.1348, 463.81003)(499.12012, 18850.324)(500.1279, 5542.7437)(501.13058, 613.8125)(539.1154, 1518.7167)
Tangeretin/Sesamolinol/7-Oxomatairesinol	Flavonoids/Lignans/Lignans	Flavones/Lignans/Lignans	1.3392	0.28031	1.3111	up	2.22677	up	0.700111	up	(376.80676, 45002.23)(355.51215, 9579.043)(358.12036, 908.7666)(374.78552, 13172.828)(375.2793, 22889.818)(376.1387, 20670.256)(377.64514, 77506.91)(378.1493, 29387.42)(357.12415, 4550.28)(360.13354, 14985.695)(411.0841, 2121.2673)(395.4451, 8959.937)(396.11417, 1223.6082)(379.10428, 5314.935)(380.1068, 1128.49)
Avenanthramide 2f	Phenolic acids	Hydroxycinnamic acids	1.33887	0.265352	-0.76042	down	-0.603118	down	3.63312	up	(330.09225, 962.84)(333.60687, 1428.275)(312.71854, 6356.1875)(312.75998, 2985.5203)(333.3239, 79053.836)(333.85825, 18501.936)(334.10773, 20367.115)(313.778, 42445.812)(315.0936, 10850.416)(316.69928, 3078.9038)(369.61798, 15290.255)(370.92163, 2946.773)(371.9196, 3186.847)(373.3933, 440.15665)(352.34442, 7030.617)(353.04172, 813.23145)(353.08365, 10254.684)(354.08823, 4072.1887)(355.28638, 998.…
Luteolin 7-O-malonyl-glucoside/5,4'-Dihydroxy-3,3'-dimethoxy-6:7-methylenedioxyflavone 4'-O-glucuronide	Flavonoids	Flavones/Flavonols	1.33089	0.172785	16.8907	up	16.7006	up	-0.0422646	down	(536.6094, 4409.4062)(536.1095, 369.64398)(535.107, 8085.74)(536.1125, 640.47)(573.0811, 6881.89)(557.0871, 350.27)
Chicoric acid	Phenolic acids	Hydroxycinnamic acids	1.3129	0.21652	2.27592	up	1.85963	up	-0.545967	down	(479.0797, 13002.084)(480.08377, 2199.9663)(456.0677, 953.04504)(480.3539, 3024.7625)(481.09366, 31430.475)(462.2889, 3642.4915)(462.5985, 427.01498)(463.0986, 162.53)(515.1861, 3617.5444)(499.0447, 2737.1067)(497.5234, 7365.916)(498.97986, 1534.3129)
Luteolin 7-O-glucuronide/Kaempferol 3-O-glucuronide	Flavonoids	Flavones/Flavonols	1.311	0.190972	1.17051	up	0.791084	up	-1.49951	down	(463.23602, 12483.305)(464.2408, 1787.2946)(466.84814, 783.39)(466.0953, 8775.56)(467.098, 1823.62)(468.1049, 2272.8)(450.1008, 660.14)(504.05576, 799.31494)(483.02966, 2111.67)(484.0257, 2392.05)
Quercetin 3-O-glucuronide	Flavonoids	Flavonols	1.31025	0.192922	1.33021	up	1.09284	up	-0.196197	down	(463.0845, 257.64)(501.0611, 1962.0399)(463.08716, 1207.3466)(464.08942, 354.45)(479.0798, 19323.531)(480.08383, 3660.6963)(481.0876, 498.82)
5-O-Galloylquinic acid	Phenolic acids	Hydroxybenzoic acids	1.30638	0.424384	0.249463	up	2.21946	up	0.726682	up	(345.27615, 6994.461)(347.0862, 4002.7852)(349.0877, 11784.525)(326.71796, 11165.242)(327.0574, 2390.9023)(346.17615, 4215.581)(347.08435, 12113.787)(348.0989, 129.3)(329.02017, 4325.051)(329.53333, 1153.4117)(385.222, 1888.1964)(387.28967, 316.53497)(388.03998, 431.33502)(365.0301, 1760.4175)(369.72958, 14444.352)(370.46628, 6420.085)(371.2324, 1107.2916)(372.07635, 612.36)(349.88687, 2846.2578)
Quercetin 3-O-glucoside/Quercetin 3-O-galactoside/Quercetin 4'-O-glucoside/Myricetin 3-O-rhamnoside	Flavonoids	Flavonols	1.30624	0.170726	0.496151	up	0.291307	up	-1.12327	down	(464.09012, 2214.2007)(449.1056, 437.64)(465.10217, 10177.566)(466.10767, 1429.4987)(449.1089, 956.78)(487.08572, 2398.5918)(471.0894, 119.13)
Malvidin 3-O-galactoside	Flavonoids	Anthocyanins	1.30531	0.189348	1.07972	up	0.963175	up	-0.447721	down	(511.10428, 12184.077)(512.1064, 2545.1934)(513.1046, 393.285)(573.0808, 3427.3738)(574.3274, 431.8425)(575.05994, 304.2)(553.05194, 921.5151)(551.6723, 24517.334)(552.1033, 6393.257)(553.1069, 964.11346)(538.09015, 2828.2751)
5-Pentadecylresorcinol	Other polyphenols	Alkylphenols	1.29658	0.442579	1.13499	up	-13.9304	down	1.74314	up	(321.06955, 41249.844)(322.07095, 7604.298)(302.266, 37466.473)(303.26996, 9284.175)(304.2699, 871.58)(324.2854, 4074.72)(306.2739, 2600.5867)(308.28616, 4499.3667)(359.34927, 10314.962)(360.63593, 624.348)(362.2333, 194.51)(363.2425, 3562.07)(343.45898, 15687.965)(343.99292, 3543.3032)(346.08563, 29345.877)(347.14938, 6557.905)(347.2326, 506.23)(343.98218, 1469.7244)(327.68918, 12005.031)(326.26…
Isorhamnetin 3-O-glucuronide	Flavonoids	Flavonols	1.29521	0.215225	1.92981	up	1.31387	up	-0.762594	down	(494.1068, 1029.6176)(495.11246, 3713.97)(497.60327, 10112.975)(498.0906, 1928.92)(479.0796, 12889.642)(480.0836, 2438.9673)(498.11694, 2403.2524)(499.1078, 1177.75)(480.60257, 5506.0435)(481.09375, 28019.57)(537.0689, 1074.815)(515.0427, 2909.667)(498.06888, 9323.91)(498.5703, 1320.5541)
3-Methoxysinensetin/Nobiletin	Flavonoids	Flavonols/Flavones	1.28688	0.38692	0.438445	up	2.47577	up	1.27366	up	(403.19284, 3785.658)(404.4696, 2928.2168)(405.1396, 2899.9)(406.1467, 8073.69)(385.40726, 40387.99)(385.72076, 11446.55)(404.20023, 31295.43)(405.76025, 10084.12)(405.43268, 3728.707)(408.164, 5865.76)(386.4251, 6576.777)(387.6358, 2034.425)(388.6386, 6005.055)(389.64835, 5218.3)(390.1449, 7909.28)(441.551, 5328.107)(442.34036, 967.48627)(446.1034, 7691.67)(424.31686, 4368.332)(424.94522, 1692.2…
Petunidin 3-O-(6''-acetyl-glucoside)/Petunidin 3-O-(6''-acetyl-galactoside)	Flavonoids	Anthocyanins	1.28033	0.37286	17.0197	up	11.1385	up	18.2909	up	(505.86838, 6602.694)(507.55975, 2925.4514)(508.1363, 5247.17)(544.1312, 5875.4014)(545.129, 1154.9951)(506.2666, 5228.11)(507.464, 1902.3799)(508.136, 4609.093)(562.0893, 203.45)(524.13275, 9621.7)(525.1321, 1086.768)(526.1488, 860.67206)(527.1506, 4553.0674)(528.15967, 391.75)
Feruloyl tartaric acid	Phenolic acids	Hydroxycinnamic acids	1.28026	0.470248	0.266572	up	2.00268	up	0.84331	up	(326.7476, 11878.038)(327.05753, 2445.035)(308.11597, 2706.0413)(309.04672, 1093.242)(328.86545, 3546.7517)(329.07806, 1971.069)(309.61038, 2177.6345)(310.07147, 771.57996)(365.0303, 1481.2201)(351.01343, 1612.316)(352.0149, 565.602)(353.02374, 1242.9999)(349.80304, 2398.9238)(350.0616, 473.48666)(334.3068, 1380.4363)(336.0497, 516.43)
Apigenin 7-O-glucoside	Flavonoids	Flavones	1.27407	0.351248	-0.0677426	down	3.14664	up	1.94607	up	(421.14725, 16868.223)(422.15253, 3732.1587)(423.154, 980.02997)(402.5994, 1345.0327)(406.56534, 962.2457)(406.1424, 214.38)(421.14624, 34766.19)(422.15274, 7678.1157)(423.15186, 328.91)(404.07947, 34878.035)(405.3455, 8272.58)(405.92386, 2050.662)(408.163, 245.51)(461.11072, 5077.988)(462.1143, 1196.1267)(441.59265, 5188.438)(442.09506, 1869.6068)(445.1446, 12402.543)(446.1495, 1533.5302)(425.11…
Hesperidin/Neohesperidin	Flavonoids	Flavanones	1.26464	0.366442	2.49095	up	0.791252	up	-1.55476	down	(610.78864, 14121.052)(611.18036, 12891.77)(611.6012, 7371.755)(612.2046, 2577.804)(613.2195, 321.44)(649.1507, 2343.0667)(634.38715, 2578.2056)(636.6925, 6827.7266)
Chrysoeriol 7-O-(6''-malonyl-glucoside)	Flavonoids	Flavones	1.26119	0.390182	16.0447	up	-0.00962448	down	-0.0174281	down	(548.1277, 3424.75)(549.125, 2951.3066)(557.10834, 634.8033)
Phloretin	Flavonoids	Dihydrochalcones	1.25963	0.596503	0.807399	up	3.00424	up	1.26	up	(275.94568, 10959.306)(277.8447, 18202.967)(278.7607, 8201.71)(256.41025, 11867.199)(257.4745, 1272.017)(259.5782, 1412.4125)(275.5951, 5337.152)(276.09613, 379.68)(258.98175, 12311.56)(260.15195, 8581.868)(261.52374, 18866.408)(314.6752, 2730.6467)(317.79974, 2615.9473)(298.5151, 15802.252)(300.44693, 11375.935)(301.0486, 11243.089)(297.8223, 4231.2188)(298.0636, 9749.934)(279.20663, 5234.697)(2…
Cyanidin 3-O-(6''-malonyl-glucoside)	Flavonoids	Anthocyanins	1.25886	0.402071	16.8907	up	-0.034461	down	-0.0422646	down	(535.1058, 6931.3696)(536.11, 414.78165)
Verbascoside	Phenolic acids	Hydroxycinnamic acids	1.24809	0.320376	-1.17575	down	-1.09731	down	-0.560698	down	(627.7289, 17232.926)(630.23456, 6686.5454)(608.2051, 1210.5149)(609.1944, 4862.62)(610.198, 491.19)(611.2111, 5837.42)(629.07837, 15002.729)(630.4668, 10267.246)(631.2234, 199.93)(609.2047, 5515.814)(610.4646, 2792.01)(611.7175, 1914.19)(612.2326, 809.31)(613.2283, 1620.87)(665.1808, 4903.79)(649.2078, 5140.0933)(650.2142, 4961.61)(651.2121, 316.46)(629.7216, 1840.5294)
Quercetin/Morin/6-Hydroxyluteolin	Flavonoids	Flavonols/Flavonols/Flavones	1.24123	0.412705	0.625031	up	-0.488189	down	-0.33457	down	(303.73184, 39638.066)(304.0528, 8038.26)(305.05728, 821.95)(284.0325, 27263.072)(285.0339, 8347.265)(303.0554, 9787.299)(304.06134, 1691.2279)(305.0525, 385.15)(344.01263, 2829.8142)(327.50732, 2011.8651)(327.24664, 416.15802)(312.04175, 1058.1799)
Delphinidin 3-O-glucoside/Delphinidin 3-O-galactoside	Flavonoids	Anthocyanins	1.2355	0.193511	0.271001	up	0.0288588	up	-1.06737	down	(465.10208, 13568.069)(466.10767, 2036.9165)(449.1104, 695.42)(449.10895, 829.73145)(492.11374, 681.5385)
Quercetin 3-O-rhamnosyl-rhamnosyl-glucoside/Kaempferol 3-O-glucosyl-rhamnosyl-glucoside/Kaempferol 3-O-glucosyl-rhamnosyl-galactoside	Flavonoids	Flavonols	1.23157	0.386083	-0.047952	down	-0.257937	down	-0.109664	down	(758.2173, 13855.9)(759.2182, 9846.26)(760.2162, 7162.68)(761.2164, 2858.19)(762.2163, 656.53)(758.21625, 18661.416)(759.21716, 13329.919)(760.2153, 10177.938)(761.2153, 3943.847)(762.2139, 1229.584)
Cyanidin	Flavonoids	Anthocyanins	1.23133	0.426646	-0.661496	down	-0.724862	down	-4.19892	down	(287.63928, 18477.62)(288.64243, 5601.2246)(291.46967, 2577.8442)(271.06085, 768.3363)(274.40442, 1396.4)(328.0188, 13012.456)(329.0213, 1044.9125)(330.01654, 1687.0126)(312.84814, 2826.766)(313.55164, 941.575)(314.0519, 1828.35)
Apigenin 6,8-C-arabinoside-C-glucoside	Flavonoids	Flavones	1.22955	0.264719	0.438678	up	-0.0762059	down	-16.7779	down	(565.1416, 252.2)(547.1451, 8132.3574)(548.1495, 826.32666)(547.1466, 9469.2)(548.14984, 2006.71)(549.1693, 312.78)(593.13916, 573.58746)(569.12573, 709.2133)
Cyanidin 3-O-glucosyl-rutinoside	Flavonoids	Anthocyanins	1.22673	0.364122	-0.0453962	down	-0.265923	down	-0.109937	down	(758.2163, 18481.838)(759.21704, 13303.7705)(786.246, 183.38501)
(+)-Catechin 3-O-glucose/3-Hydroxyphloretin 2'-O-glucoside	Flavonoids	Flavanols/Dihydrochalcones	1.22519	0.34712	-0.06239	down	-0.431642	down	0.81178	up	(452.50687, 4889.985)(454.64313, 5213.47)(457.488, 4118.9834)(458.1572, 5124.17)(440.1479, 4110.29)(455.7602, 2258.3862)(458.25052, 3599.0999)(457.65158, 1401.1125)(458.1602, 3672.36)(435.48343, 12498.187)(436.9675, 3519.3494)(437.6379, 1781.3667)(493.1891, 2699.4824)(495.11246, 3132.6133)(497.0926, 3337.32)(476.59418, 1593.1086)(478.591, 655.68)(477.63763, 1421.65)(460.42706, 2746.866)(461.87613…
Chrysin/7,4'-Dihydroxyflavone/Daidzein	Flavonoids	Flavones/Flavones/Isoflavonoids	1.22015	0.32504	0.254353	up	1.19543	up	0.192386	up	(254.64958, 9384.17)(255.31696, 1516.3107)(239.76956, 490.91718)(257.74094, 2035.5265)(259.0691, 317.66)(241.46208, 27409.98)(275.0136, 2563.4976)(281.68698, 24340.832)(282.0598, 2191.2966)(259.59116, 2693.2122)(260.03543, 776.5)
5,6-Dihydroxy-7,8,3',4'-tetramethoxyflavone	Flavonoids	Flavones	1.21832	0.295667	-3.32247	down	-2.19229	down	-2.02709	down	(375.3901, 9948.82)(377.30533, 1542.9421)(358.0909, 2804.646)(361.1055, 738.17)(377.49146, 1622.2837)(377.1054, 324.53)(359.53397, 2138.2288)(361.61035, 275.135)(362.1102, 733.91)(417.21628, 693.60144)(398.39438, 2606.5967)(400.19937, 941.7171)(402.1042, 201.53)(379.6705, 59585.105)(381.24753, 80990.13)(382.08536, 32687.664)(383.07968, 14721.847)(384.08688, 859.0733)
Peonidin 3-O-(6''-acetyl-glucoside)/Peonidin 3-O-(6''-acetyl-galactoside)	Flavonoids	Anthocyanins	1.21754	0.340905	-0.714582	down	-0.422883	down	2.03153	up	(506.41364, 4330.409)(508.39154, 3312.6067)(511.15533, 4594.615)(488.42007, 6700.9478)(489.76306, 2440.703)(490.6267, 3622.6313)(491.38718, 743.7825)(492.1472, 142.04)(508.13745, 4270.9)(490.63306, 3947.9333)(491.80215, 2181.4133)(491.1309, 453.24)(547.2542, 1389.783)(529.1316, 245.715)(512.3991, 4262.5615)(512.1055, 1667.43)
Esculin	Other polyphenols	Hydroxycoumarins	1.21562	0.324932	2.51271	up	2.51658	up	2.51494	up	(342.08353, 524.6686)(343.08734, 761.895)(325.07602, 3332.3435)(343.0877, 9083.836)(325.8668, 3206.1125)(327.42725, 3434.4902)(328.08508, 804.325)(379.03354, 780.26337)(363.2845, 2027.915)(363.06693, 18238.57)(364.0741, 4967.828)(345.4763, 11405.571)(346.0627, 4973.6875)
Myricetin 3-O-glucoside	Flavonoids	Flavonols	1.21333	0.302364	-0.425409	down	-1.13883	down	0.296139	up	(481.00192, 9651.92)(482.09335, 3354.164)(483.50165, 7091.6235)(484.50552, 9992.981)(485.50488, 2482.918)(486.09915, 1509.1416)(463.0861, 9157.4)(464.0913, 619.24)(484.95795, 1282.4354)(486.49643, 974.20245)(464.52493, 35672.336)(465.6662, 7261.74)(467.16574, 7457.834)(469.11194, 3600.0955)(520.55536, 2192.763)(504.05316, 8238.632)(505.0551, 408.124)(506.04968, 475.4)
Gardenin B	Flavonoids	Flavones	1.21281	0.3358	-5.5758	down	1.21339	up	1.13607	up	(359.6604, 1683.9889)(362.61816, 4595.7397)(340.27502, 637.2963)(343.11078, 4038.945)(344.1145, 6666.61)(361.62598, 1625.9)(360.1096, 264.17)(343.05334, 14639.368)(344.5742, 4729.74)(346.1153, 1767.79)(399.91568, 1256.877)(401.35995, 568.52576)(402.0747, 553.4225)(380.6249, 2170.498)(385.07394, 2994.62)(382.16983, 16714.986)(382.85437, 886.52)(364.56073, 11751.672)(365.49127, 6164.8564)(366.31302…
Vitisin A	Flavonoids	Anthocyanins	1.21058	0.300396	19.3364	up	18.8421	up	19.6845	up	(543.12787, 20353.672)(544.1316, 3100.3027)(545.1294, 595.3486)(546.61896, 482.615)(547.1277, 382.21)(584.06976, 1008.99664)(590.1324, 189.86)(568.0937, 143.37)
Resveratrol 3-O-glucoside	Stilbenes	Stilbenes	1.20819	0.419561	13.3755	up	-6.47636	down	12.2339	up	(390.37686, 1525.5713)(392.63684, 866.07)(376.63568, 665.1)(393.14307, 899.2925)(394.1513, 186.77)(377.1438, 1363.9713)(377.81104, 516.8067)(435.10718, 275.98166)(415.12875, 20293.035)(416.13147, 4739.302)(417.1251, 729.02)(395.11133, 4356.2344)(396.11487, 360.208)
1,2,2'-Trisinapoylgentiobiose	Phenolic acids	Hydroxycinnamic acids	1.20591	0.425618	0.94094	up	0.68471	up	0.892742	up	(1000.08203, 7478.328)(1001.27655, 6951.7373)(1002.2783, 2072.04)(1003.2535, 905.38745)(1004.245, 552.385)(982.7644, 6796.252)(982.7687, 3528.885)(983.7682, 1127.0)(983.2638, 3621.3728)(984.2631, 1380.8013)
Cyanidin 3-O-rutinoside/Petunidin 3-O-rutinoside/Pelargonidin 3-O-sophoroside	Flavonoids	Anthocyanins	1.20391	0.573541	-0.998448	down	-0.552391	down	-1.37859	down	(577.4394, 11480.929)(578.17035, 2961.6538)(579.17267, 306.2333)(597.1947, 300.02)(580.16754, 1538.7833)(619.1767, 8872.54)
Isolariciresinol	Lignans	Lignans	1.1985	0.401688	-21.8825	down	-21.738	down	-21.7458	down	(362.41742, 16253.0)(364.17636, 5519.6665)(342.14886, 1529.0)(361.57062, 15039.409)(362.67932, 3241.1748)(344.75485, 2844.232)(345.7626, 3516.89)(346.41357, 5327.4473)(347.4193, 3787.505)(348.1729, 1891.76)(385.125, 462.93335)(383.1503, 87316.484)(384.15387, 19112.738)(365.14078, 6759.91)(366.1458, 2509.75)
Theaflavin	Flavonoids	Flavanols	1.19624	0.553205	0.771259	up	-0.471677	down	-0.736295	down	(564.13306, 1980.99)(565.1241, 123.28)(547.4582, 8937.094)(548.05084, 1355.4108)(549.1258, 1686.8114)(550.12726, 796.94)(590.124, 1608.3151)(591.1243, 166.16)(571.6201, 493.14)
Chrysoeriol 7-O-apiosyl-glucoside/Luteolin 7-O-rutinoside/Apigenin 6,8-di-C-glucoside/Kaempferol 3-O-rutinoside/Kaempferol 3-O-galactoside 7-O-rhamnoside	Flavonoids	Flavones/Flavones/Flavones/Flavonols/Flavonols	1.19606	0.601923	-0.995632	down	-0.557043	down	-1.38325	down	(594.14264, 515.0633)(577.16516, 12801.028)(578.1694, 3098.8672)(581.1609, 1139.3025)(577.1687, 11174.457)(578.1718, 2506.0037)(579.17175, 332.74)
5,3',4'-Trihydroxy-3-methoxy-6:7-methylenedioxyflavone 4'-O-glucuronide	Flavonoids	Flavonols	1.19497	0.277937	0.328896	up	-16.9582	down	-16.966	down	(502.6437, 1942.4015)(504.07605, 2463.9226)(542.0381, 6130.1274)(526.0629, 7050.5)
Glycitin	Flavonoids	Isoflavonoids	1.19487	0.46205	0.816813	up	0.785523	up	1.32829	up	(448.12592, 4221.313)(449.06262, 8306.202)(449.62515, 1630.1051)(450.13034, 3559.3228)(451.63556, 153.92001)(429.8637, 2111.8762)(430.12027, 603.6267)(447.4719, 18838.873)(448.80518, 9122.594)(433.88403, 8467.054)(434.47318, 636.3433)(487.00818, 576.2382)(490.09412, 242.48999)(471.09143, 1545.559)(469.11307, 1783.9824)(470.1014, 570.39)(452.41602, 1647.4377)(453.95428, 1650.5409)(455.1138, 989.78…
4-Ethylphenol	Other polyphenols	Alkylphenols	1.19429	0.479002	-11.8088	down	-3.32789	down	-12.01	down	(123.7227, 9173.599)(105.065956, 8239.702)(124.584816, 1346.2883)(105.06924, 242688.61)(106.070724, 18757.629)(107.07644, 2285.7)(163.76706, 9669.536)(164.89926, 1058.2242)(148.03288, 680.4212)(147.47066, 6390.596)(149.82437, 419.60004)(129.96112, 4828.3413)(130.05984, 9340.27)
p-Coumaroyl malic acid	Phenolic acids	Hydroxycinnamic acids	1.19358	0.47062	1.15202	up	0.541803	up	0.192504	up	(284.39944, 716.9267)(267.06732, 2318.6384)(285.0803, 234.38335)(264.71268, 2165.876)(266.8187, 1465.3362)(267.0681, 1978.77)(303.0485, 45037.176)(304.05286, 6492.6694)(305.05725, 738.2945)
p-Coumaroyl tyrosine	Phenolic acids	Hydroxycinnamic acids	1.19335	0.871742	-0.847134	down	0.498322	up	-0.959706	down	(328.2975, 3251.8562)(329.37186, 2147.3699)(330.6246, 2579.585)(331.6245, 7704.918)(332.1239, 13420.365)(311.56836, 10278.793)(311.10767, 10550.12)(312.1124, 945.28503)(330.12402, 2503.5913)(312.36044, 30670.86)(313.11908, 7217.2354)(313.31653, 6203.7056)(315.12708, 7099.3164)(369.24365, 373.16003)(372.086, 672.38)(348.64938, 8325.301)(350.57068, 2700.9863)(351.0674, 3174.34)(351.05014, 24823.156…
Sinensetin	Flavonoids	Flavones	1.18634	0.363674	13.228	up	-6.42127	down	-6.42908	down	(376.63824, 651.86)(355.92017, 1382.866)(359.12335, 963.69995)(378.14957, 978.50665)(355.1227, 2930.7998)(395.11108, 5692.185)(396.11517, 446.538)
Quercetin 3-O-xyloside/Quercetin 3-O-arabinoside	Flavonoids	Flavonols	1.18581	0.384838	11.3656	up	-0.00962448	down	17.0778	up	(439.10486, 508.66498)(420.0815, 311.0)(421.0874, 239.82)(436.21466, 9567.009)(436.96732, 2232.1785)(437.10565, 739.735)(421.0869, 2573.95)(455.03897, 6329.6035)(459.08792, 839.2867)(440.07617, 3234.186)(441.0798, 318.48)
Dihydrocaffeic acid/Homovanillic acid/Syringaldehyde	Phenolic acids/Phenolic acids/Other polyphenols	Hydroxyphenylpropanoic acids/Hydroxyphenylacetic acids/Hydroxybenzaldehydes	1.18468	0.360972	-1.3028	down	0.145002	up	-0.0350577	down	(184.19846, 22718.46)(185.15991, 160723.06)(186.1915, 46127.605)(187.0675, 38119.906)(165.91595, 9056.747)(167.0524, 487.64713)(185.7404, 9735.29)(187.07664, 2405.3245)(187.47827, 4948.394)(187.0807, 3815.71)(166.85194, 12980.954)(168.2781, 1793.2684)(169.73114, 5095.967)(221.02534, 29146.48)(222.02615, 7162.8047)(223.02397, 3320.31)(224.02812, 169.37)(204.41931, 2533.0647)(204.00627, 507.19504)(…
Rosmarinic acid	Phenolic acids	Hydroxycinnamic acids	1.18229	0.130039	-0.175385	down	1.96086	up	2.42752	up	(361.8793, 15453.039)(362.70697, 8574.188)(364.4734, 34831.52)(365.0995, 37040.715)(343.8074, 6151.4966)(345.66748, 3648.9824)(346.9014, 7810.3887)(347.08282, 13952.449)(362.42914, 13790.416)(365.09985, 40712.633)(366.1064, 8759.68)(343.08783, 7083.497)(402.2982, 844.57)(403.61792, 442.17715)(404.54758, 256.4675)(385.485, 1821.7001)(387.03766, 170.785)(383.0781, 40871.26)(384.08185, 6323.031)(366…
Piceatannol 3-O-glucoside	Stilbenes	Stilbenes	1.18157	0.249549	-0.26928	down	-0.557312	down	-1.05394	down	(408.63052, 1695.7184)(392.20416, 2657.8115)(393.1216, 5267.29)(410.6099, 17970.475)(408.1413, 6762.5425)(409.1356, 170.33)(391.1354, 1782.1866)(392.1328, 89.89)(393.1242, 2337.46)(394.1346, 1038.57)(449.09497, 2877.1565)(429.1137, 1977.9)(430.1174, 322.92)(411.10397, 65376.51)(412.1081, 14161.363)
Kaempferide	Flavonoids	Flavonols	1.18134	0.255536	-2.1939	down	-4.83313	down	-0.544556	down	(299.25827, 2869.1252)(300.43228, 646.8975)(304.0771, 89704.32)(281.71426, 129693.63)(283.54465, 23152.57)(284.0464, 17474.49)(301.9856, 9201.374)(303.45975, 25645.459)(303.93375, 34616.504)(304.7471, 10692.216)(305.0836, 1681.37)(282.04953, 104917.305)(283.0486, 17323.852)(284.0462, 18039.97)(341.1647, 1852.9843)(342.40466, 2502.4712)(343.42746, 1934.6301)(344.0362, 3619.65)(321.01126, 1820.255)…
Isorhamnetin 3-O-galactoside/Isorhamnetin 4'-O-glucoside	Flavonoids	Flavonols	1.18117	0.148632	-0.035286	down	-17.8445	down	-17.9625	down	(461.11142, 17309.87)(462.11523, 3175.7734)(463.1358, 218.13)(479.11533, 343.84)
Piceatannol	Stilbenes	Stilbenes	1.17628	0.334299	-0.653822	down	-0.823891	down	-0.859744	down	(245.16817, 36966.695)(246.08168, 4586.121)(247.08319, 453.59003)(247.0809, 18891.404)(248.0871, 2653.22)(231.08525, 14238.376)(232.08946, 955.73694)(283.04016, 21576.73)(271.035, 134.54)(267.05798, 16956.535)(250.38911, 254.58667)
Eriocitrin/Neoeriocitrin	Flavonoids	Flavanones	1.17608	0.124502	0.254769	up	1.46466	up	1.35358	up	(599.1943, 3145.5186)(580.1692, 1462.9575)(599.5993, 10689.187)(598.19806, 3754.8845)(599.1971, 847.92)(579.1834, 18063.57)(580.18933, 4222.572)(581.1866, 1495.9565)(619.17896, 4585.9204)(620.1826, 1018.39)
Feruloyl glucose/Ferulic acid 4-O-glucoside	Phenolic acids	Hydroxycinnamic acids	1.17558	0.22973	-0.0470409	down	-0.874096	down	-0.877256	down	(360.9458, 4213.8193)(361.1308, 1868.04)(340.1115, 1406.6951)(360.58667, 5194.758)(361.73126, 7237.6577)(341.61978, 13207.512)(395.07184, 19524.293)(396.07666, 2935.009)(397.07477, 573.37)(380.4067, 3590.55)(382.40637, 83470.7)(382.0809, 30487.58)(383.0772, 23573.12)(379.5166, 40601.36)(380.10605, 5977.316)(381.10486, 1453.8287)(362.42722, 6048.248)(366.1065, 3061.96)
Syringic acid/Gallic acid ethyl ester	Phenolic acids	Hydroxybenzoic acids	1.17528	0.578512	0.485361	up	0.512375	up	-0.150501	down	(199.39021, 2925.42)(202.5675, 2199.885)(203.0676, 105.64)(181.38377, 6153.31)(182.05164, 11897.545)(202.06776, 1578.4801)(202.81981, 3214.6501)(204.0673, 4416.96)(181.10217, 8145.2056)(182.38753, 901.8367)(185.0648, 2506.43)(226.0509, 1121.84)(206.37383, 239.27002)
6''-O-Acetyldaidzin	Flavonoids	Isoflavonoids	1.17371	0.176921	-0.324524	down	-1.20644	down	-1.75109	down	(461.12573, 6186.374)(463.00882, 51181.273)(464.01578, 23692.28)(464.1388, 24130.64)(465.1563, 3157.635)(497.08685, 23633.775)(498.09064, 3370.9424)(499.0941, 359.21)(479.07925, 9468.705)(480.08374, 3757.8)(481.09842, 8620.665)(482.10147, 1036.2676)(464.6799, 4781.9497)(465.91318, 1153.046)(467.77084, 1007.7834)(468.1051, 1761.91)
Quercetin 3-O-(6''-acetyl-galactoside) 7-O-rhamnoside/Spinacetin 3-O-glucosyl-(1-6)-glucoside	Flavonoids	Flavonols	1.17302	0.328789	-17.3464	down	-6.08159	down	-0.350874	down	(654.1847, 7051.854)(655.18774, 1143.6849)(656.18475, 2275.9663)
6''-O-Acetylgenistin	Flavonoids	Isoflavonoids	1.17098	0.106458	-0.263435	down	-1.11152	down	-1.0167	down	(456.36502, 3114.2412)(460.1135, 135.93)(481.13052, 28714.162)(459.8607, 5968.016)(462.88348, 42827.79)(463.13394, 100241.66)(497.4375, 12977.137)(498.1084, 2818.6978)(499.10898, 311.84)(480.69434, 4848.3896)(482.60098, 1447.635)(483.1011, 1929.39)(484.1037, 17242.24)(485.1071, 3849.34)
Carvacrol	Other polyphenols	Phenolic terpenes	1.16531	0.290099	-0.427419	down	-1.11204	down	-0.794143	down	(177.02711, 13850.465)(177.0685, 15188.87)(173.09435, 2355.1584)(133.10042, 73675.61)(134.10294, 8231.351)(189.06859, 3948.588)(190.0557, 448.28)(151.11084, 28171.234)(152.1138, 4502.17)(153.1262, 376.82)(155.58482, 354.345)
Pelargonidin 3-O-glucoside/Pelargonidin 3-O-galactoside	Flavonoids	Anthocyanins	1.16338	0.266971	-0.041144	down	-0.775665	down	-0.703543	down	(433.1141, 18933.02)(434.11832, 3161.97)(435.11603, 886.0829)(438.1338, 8178.6304)(440.1416, 1553.03)(418.1048, 456.71)(420.1283, 1771.45)(421.1354, 187.87)(459.0867, 1360.51)(456.44287, 2475.2131)(438.0906, 3786.93)
Myricetin 3-O-arabinoside	Flavonoids	Flavonols	1.15764	0.269924	-0.0504951	down	-1.02027	down	-1.00749	down	(454.10132, 546.47003)(433.22055, 1125.2452)(435.07715, 1448.22)(436.091, 2856.5498)(453.04474, 2604.692)(452.90533, 1177.66)(433.82996, 634.4025)(434.0884, 241.64)(479.0812, 2402.7468)(456.06354, 490.93143)
1,2-Diferuloylgentiobiose	Phenolic acids	Hydroxycinnamic acids	1.15676	0.315655	-0.911888	down	-17.5052	down	-17.6232	down	(695.199, 253.4)(679.68274, 1607.52)(679.72174, 1417.7656)(680.2303, 494.62)(718.44635, 19685.865)(719.4772, 11952.728)(720.22784, 4710.99)(721.2304, 539.52)
Phlorin	Other polyphenols	Other polyphenols	1.15543	0.712328	0.0454864	up	-0.73126	down	-0.121084	down	(290.7857, 4412.691)(291.91934, 29656.58)(292.0865, 16702.97)(274.08228, 4708.7065)(291.77167, 242.55666)(274.09152, 8751.883)(275.68774, 161.61198)(328.53183, 15132.888)(330.18195, 67339.19)(331.1847, 8753.704)(332.13248, 3531.8025)(333.06387, 11770.631)(311.7825, 5620.181)(313.63272, 701.50757)(314.2444, 490.18)(315.0462, 865.93)(313.67188, 6419.299)(315.41656, 5056.429)(316.0794, 6189.173)(293…
Malvidin 3-O-arabinoside/Peonidin 3-O-glucoside	Flavonoids	Anthocyanins	1.15456	0.594813	2.06102	up	1.66807	up	1.9537	up	(464.39328, 15722.412)(465.41153, 4146.645)(466.1229, 280.9)(445.4982, 3848.544)(447.46133, 4247.5737)(450.62354, 5110.92)(465.63397, 1808.1001)(467.1466, 841.775)(447.97046, 3676.294)(448.65704, 7176.5293)(449.69736, 2179.3726)(450.12967, 3136.7476)(452.1407, 157.98)(505.0897, 2362.9666)(508.1074, 166.38)(489.76254, 369.68997)(490.0906, 150.34)(487.1583, 3775.1504)(489.84998, 3279.2312)(490.3781…
4-Vinylphenol	Other polyphenols	Alkylphenols	1.15086	0.270468	-0.462627	down	-0.859167	down	-0.974611	down	(122.06247, 11142.599)(124.453255, 1806.8092)(102.04632, 27732.758)(121.190544, 4196.18)(103.053734, 437932.22)(104.05723, 39294.402)(160.69026, 633.57336)(146.93922, 30586.188)(144.71497, 42729.953)(145.87387, 21517.613)(146.05849, 10332.614)(126.61211, 18114.682)(129.38226, 18022.352)(130.0495, 20737.14)
6''-O-Malonyldaidzin	Flavonoids	Isoflavonoids	1.15046	0.478037	1.04958	up	1.4663	up	1.60055	up	(484.15182, 10711.398)(485.16245, 2275.8096)(486.17276, 1240.3236)(526.0643, 6267.457)(488.11255, 4284.0063)(489.78873, 1729.3467)(490.6278, 1305.905)(491.1228, 1350.21)(506.12344, 10645.476)(507.29285, 2056.1853)(508.13837, 5638.9224)(511.10287, 6489.1973)(512.1065, 1981.29)(513.1049, 608.3333)
Kaempferol 3-O-rhamnoside	Flavonoids	Flavonols	1.14776	0.356093	0.792346	up	1.17638	up	1.26569	up	(432.7609, 3189.3538)(434.09982, 2261.8362)(413.08765, 1511.4681)(414.08392, 597.7125)(434.60266, 2524.715)(438.1297, 3328.18)(415.3977, 881.1918)(416.41055, 1307.8636)(418.109, 2382.6008)(419.1055, 201.43)(455.39438, 1418.9359)(457.59216, 795.7873)(459.47687, 588.58496)(459.7748, 494.39)(460.1137, 172.17)(439.17828, 1986.0565)(440.91003, 1233.6564)(441.0872, 1917.2433)
Pelargonidin 3-O-rutinoside	Flavonoids	Anthocyanins	1.14569	0.209736	-0.670363	down	-1.6338	down	-18.8515	down	(579.46405, 15017.29)(580.18854, 5356.624)(581.1852, 1623.334)(561.17523, 12657.27)(562.1794, 2722.04)(563.1769, 266.97)(583.18866, 1178.88)(581.195, 197.21)(567.4454, 2399.0674)(567.1869, 100.92)(607.1802, 475.3833)
Peonidin 3-O-galactoside	Flavonoids	Anthocyanins	1.14318	0.627627	7.60145	up	7.2085	up	7.49413	up	(464.2284, 14462.52)(465.12027, 4192.7646)(466.1229, 280.9)(445.5604, 1907.5784)(448.78967, 5490.84)(450.62354, 5110.92)(465.63397, 1808.1001)(467.1466, 841.775)(447.48035, 3917.9495)(448.65704, 7176.5293)(449.69736, 2179.3726)(450.12967, 3136.7476)(452.1407, 157.98)(505.0897, 2362.9666)(508.1074, 166.38)(489.76254, 369.68997)(490.0906, 150.34)(487.1583, 3775.1504)(489.84998, 3279.2312)(490.3781,…
Myricetin 3-O-galactoside	Flavonoids	Flavonols	1.14266	0.713698	-18.2792	down	-18.1346	down	-18.1424	down	(463.08606, 10149.644)(464.0913, 1377.838)(465.10474, 285.574)(480.0912, 155.56)(485.27963, 688.8359)(487.12457, 916.02)
3-Caffeoylquinic acid/4-Caffeoylquinic acid/5-Caffeoylquinic acid	Phenolic acids	Hydroxycinnamic acids	1.14245	0.323326	0.628907	up	-1.48166	down	-0.645218	down	(354.2734, 9173.662)(355.09167, 2799.5225)(356.08536, 3114.275)(337.0824, 2805.7349)(340.0915, 828.01)(356.259, 18673.533)(356.11057, 3115.9019)(338.37506, 3781.4956)(342.10767, 6925.58)(394.42282, 5137.8257)(376.96765, 1840.1616)(377.39255, 873.68)(377.2263, 12804.642)(378.08765, 1093.234)(379.0759, 797.21)(361.2225, 8184.5073)(361.79947, 8088.4946)(364.0937, 5081.19)
Delphinidin 3-O-rutinoside/Cyanidin 3-O-sophoroside/Cyanidin 3,5-O-diglucoside	Flavonoids	Anthocyanins	1.14015	0.443232	-0.301945	down	-0.364943	down	-0.315708	down	(612.13666, 10600.589)(613.1782, 2578.975)(614.1771, 493.55933)(612.1771, 8964.46)(613.1773, 2066.19)
Sinapic acid	Phenolic acids	Hydroxycinnamic acids	1.13865	0.647721	7.08588	up	6.42313	up	6.09495	up	(225.77953, 5677.5654)(226.447, 2250.0935)(227.0802, 530.79)(206.55469, 9494.805)(208.39403, 2610.17)(226.30414, 6706.813)(226.27591, 1378.22)(229.0854, 350.13)(207.81836, 9221.201)(208.56464, 1041.8828)(264.54047, 576.065)(264.0369, 148.83)(247.6231, 946.166)(247.0223, 165.47)(249.00928, 9236.897)(248.06038, 1956.7379)(249.0518, 236.33)(231.77023, 6573.3857)(234.0637, 8339.09)
Ellagic acid arabinoside	Phenolic acids	Hydroxybenzoic acids	1.13862	0.539042	-0.356627	down	-12.0789	down	-1.10895	down	(436.7169, 463.2867)(417.37524, 547.63995)(419.8415, 8039.5654)(420.55154, 7490.165)(440.0777, 1440.6743)(420.7238, 3931.2847)(421.63498, 1071.0642)(422.0485, 753.79)(473.01236, 6150.305)(455.80518, 4835.333)(456.01123, 464.93)(461.03867, 3273.8499)(439.0349, 3728.7642)
5-Heptadecylresorcinol	Other polyphenols	Alkylphenols	1.13698	0.524077	-1.33973	down	-1.27243	down	-1.50502	down	(348.9227, 2019.6326)(353.31934, 440.465)(332.2976, 37763.293)(333.29633, 8649.312)(334.09415, 1166.214)(351.47626, 15872.601)(352.1809, 4067.0364)(335.56476, 14721.082)(334.3013, 11186.516)(335.80518, 1684.155)(336.3074, 3430.17)(388.68765, 10877.438)(389.57822, 17622.863)(390.45697, 5387.9067)(391.26337, 1518.6575)(392.2716, 136.52)(370.9202, 13426.434)(373.50928, 1397.0951)(373.59506, 1772.549…
Quercetin 3-O-rutinoside/Quercetin 3-O-galactoside 7-O-rhamnoside/Quercetin 3-O-rhamnosyl-galactoside/Kaempferol 3-O-sophoroside/Kaempferol 3,7-O-diglucoside	Flavonoids	Flavonols	1.13473	0.390636	-0.264931	down	-0.319923	down	-0.289258	down	(613.1773, 1661.93)(612.13666, 9297.561)(613.1782, 2258.0635)(614.1771, 437.20645)
1-Sinapoyl-2,2'-diferuloylgentiobiose	Phenolic acids	Hydroxycinnamic acids	1.13328	0.697521	-0.470192	down	-0.361161	down	-0.633888	down	(924.26337, 10205.773)(925.2641, 8457.57)(926.2627, 7554.9375)(927.26245, 3553.8728)(928.26117, 1119.2834)
(+)-Catechin 3-O-gallate/(-)-Epicatechin 3-O-gallate	Flavonoids	Flavanols	1.13181	0.482053	0.797567	up	0.246237	up	0.122002	up	(442.202, 629.5889)(444.1056, 760.12)(446.1033, 17673.22)(447.1021, 331.82)(424.89914, 5367.1143)(425.838, 1763.9491)(444.73682, 3389.478)(444.10568, 598.72754)(445.0904, 542.7)(425.29132, 3041.0981)(426.6893, 748.33203)(427.0882, 183.74)(466.5503, 485.12378)(465.98328, 32739.379)(468.9766, 6093.697)(470.95093, 2410.4573)(471.094, 1458.18)(451.58847, 1024.975)(452.4279, 572.56335)(453.0957, 1110.…
p-Coumaric acid	Phenolic acids	Hydroxycinnamic acids	1.13147	0.589917	1.78839	up	1.41433	up	2.45634	up	(164.65837, 11308.11)(166.04959, 33984.402)(167.053, 2229.342)(169.05748, 237.39)(146.28802, 473.83752)(167.17932, 9951.188)(167.05702, 1754.7001)(147.04308, 15034.489)(148.04518, 1206.6832)(207.178, 488.1467)(186.27342, 4178.02)(190.01149, 1267.9067)(189.54489, 2206.955)(169.6924, 6079.1636)
Caffeic acid	Phenolic acids	Hydroxycinnamic acids	1.12496	0.776512	1.61288	up	0.666903	up	0.123903	up	(182.05124, 430.0)(181.52847, 2330.5999)(182.55289, 416.23248)(163.03812, 60405.688)(164.04247, 5152.269)(165.05354, 201.05714)(205.0046, 1779.67)(205.3717, 416.88168)
2,3-Dihydroxy-1-guaiacylpropanone	Other polyphenols	Hydroxybenzoketones	1.12265	0.635431	-1.19843	down	-1.49053	down	-1.64652	down	(213.21509, 18862.752)(214.41087, 2676.3838)(215.5315, 5315.85)(216.74388, 2628.8635)(217.0819, 1899.2)(195.05623, 3007.3499)(213.41083, 29557.21)(214.5216, 8878.366)(215.74524, 1182.0299)(217.0866, 2858.48)(196.7383, 6991.898)(197.62196, 1171.3705)(198.56549, 5343.86)(251.70277, 13607.552)(252.03496, 1230.9725)(253.0262, 2737.665)(238.03206, 1736.8728)(237.93468, 7191.061)(238.56444, 1607.2084)(…
4-Hydroxybenzoic acid 4-O-glucoside	Phenolic acids	Hydroxybenzoic acids	1.12027	0.542601	0.0689513	up	0.0211932	up	-1.18209	down	(302.5965, 23298.996)(301.0959, 3880.9)(284.07825, 2793.2427)(304.0992, 3239.4766)(305.10175, 4339.625)(286.09116, 758.72)(341.72092, 1740.2633)(342.043, 185.51)(345.0574, 10282.24)(325.22708, 794.15643)(325.57907, 14635.933)(327.09326, 12534.27)(328.09015, 2413.105)(306.6786, 12115.56)(308.7076, 3070.1409)(309.40836, 1051.7334)(309.065, 2029.81)
Rhoifolin/Isorhoifolin	Flavonoids	Flavones	1.11574	0.33385	-6.9991	down	-7.33204	down	-18.8795	down	(580.67096, 2176.6902)(581.1727, 212.26)(581.6775, 1136.15)(561.1747, 13657.165)(562.17944, 3336.5532)(563.1808, 718.7825)(605.4575, 665.2972)
p-Coumaric acid ethyl ester	Phenolic acids	Hydroxycinnamic acids	1.11436	0.480794	1.24537	up	-6.61398	down	0.246195	up	(193.35742, 30321.111)(194.35358, 23855.436)(195.58691, 3934.648)(196.09381, 4133.725)(175.40532, 2470.421)(177.52235, 14031.031)(178.70709, 7949.2085)(179.08089, 5004.4336)(195.09251, 112859.43)(196.84648, 54370.844)(197.09595, 21704.64)(177.92886, 29402.889)(179.08426, 20965.107)(179.0836, 15825.11)(232.26349, 2201.8213)(234.0455, 412.9)(215.43332, 14352.836)(217.47318, 8184.7686)(217.77527, 45…
Diosmin/Neodiosmin	Flavonoids	Flavones	1.11431	0.486042	-0.261968	down	-0.295307	down	-0.249781	down	(610.1794, 21004.654)(611.1802, 11532.5625)(612.1783, 7923.465)(613.1782, 1958.2726)(614.1771, 416.7786)
Cyanidin 3-O-sambubioside 5-O-glucoside	Flavonoids	Anthocyanins	1.10811	0.589762	8.96778	up	9.60609	up	9.51615	up	(749.1834, 11802.439)(750.1862, 2746.1147)(751.18695, 1432.4125)
Jaceidin 4'-O-glucuronide	Flavonoids	Flavonols	1.1076	0.596742	-0.214595	down	-0.210638	down	-0.523987	down	(538.1254, 7742.336)(539.1294, 2173.367)(538.12445, 10613.998)(539.1282, 1486.2812)(540.1247, 462.38)(525.12085, 3852.5562)(576.0806, 1151.8734)(562.0889, 314.14667)
Secoisolariciresinol	Lignans	Lignans	1.10752	0.490805	-3.57774	down	-1.35983	down	-3.28461	down	(364.0689, 7000.74)(365.43622, 2179.4375)(345.0514, 8454.926)(346.79553, 11874.436)(348.30008, 13482.669)(348.92358, 3560.9277)(349.1821, 20748.33)(365.18802, 61204.832)(366.18912, 27403.09)(345.29218, 13068.573)(346.504, 3636.9912)(349.6778, 342.08002)(350.1816, 423.83)(404.01547, 881.8088)(407.13562, 662.85004)(383.56705, 7721.6797)(384.69916, 1416.3572)(386.46347, 666.33997)(386.25558, 11515.9…
24-Methylcholestanol ferulate	Phenolic acids	Hydroxycinnamic acids	1.10741	0.31048	-2.12178	down	-1.87707	down	-1.81396	down	(580.8664, 5423.1997)(580.4239, 4387.995)(564.03436, 202.408)(583.4499, 256.17)(564.4386, 295.14)(617.8058, 6852.693)(618.4197, 4477.74)(604.49756, 1845.8845)(605.40375, 3774.8665)(605.8263, 4722.8726)(606.3936, 1872.7451)(601.58936, 35517.13)(602.7054, 15808.989)(603.43634, 9970.558)(604.437, 1343.59)(583.40894, 28672.307)(584.5215, 12057.466)
Quercetin 3-O-acetyl-rhamnoside/Kaempferol 3-O-acetyl-glucoside	Flavonoids	Flavonols	1.10706	0.52022	-8.21153	down	-1.70957	down	-2.43548	down	(491.9368, 2210.4329)(493.96744, 2770.2285)(493.7798, 942.37994)(494.61377, 647.29)(495.1177, 1585.91)(472.92484, 6842.726)(474.0969, 163.84)(491.12607, 2914.325)(492.12265, 745.3933)(473.1036, 22715.463)(474.10205, 5008.125)(475.09653, 2530.3037)(513.1015, 4589.7563)(497.08786, 4918.598)(498.72736, 728.04626)(499.0917, 209.05669)
p-HPEA-EDA	Other polyphenols	Tyrosols	1.10211	0.790272	1.2839	up	1.12634	up	2.59482	up	(304.70767, 17965.488)(306.68204, 6083.4746)(308.27902, 7080.9204)(309.14124, 2742.843)(286.8981, 7011.997)(288.8553, 4793.069)(289.911, 6365.668)(290.96237, 5914.7305)(291.1296, 10459.01)(305.26212, 15396.654)(306.64734, 8154.298)(309.1474, 4467.565)(309.1431, 24080.46)(287.82416, 11749.031)(289.38715, 4783.279)(290.94122, 8617.78)(291.13953, 11763.79)(344.42307, 4901.683)(345.09326, 1066.7025)(…
3-Feruloylquinic acid/4-Feruloylquinic acid/5-Feruloylquinic acid	Phenolic acids	Hydroxycinnamic acids	1.10145	0.526219	0.478409	up	-6.8849	down	-0.410161	down	(371.26315, 5942.7803)(372.12125, 6512.139)(352.0984, 535.79)(371.2949, 7896.105)(372.12073, 8616.035)(351.6619, 38998.47)(352.109, 5539.7295)(353.1104, 1510.425)(410.0131, 1711.8667)(412.51285, 610.56573)(413.0943, 3652.15)(392.82715, 4333.385)(393.0792, 3813.53)(392.8735, 3053.258)(394.11206, 691.53)(374.0834, 979.9917)(375.0976, 272.31)
Umbelliferone/4-Hydroxycoumarin	Other polyphenols	Hydroxycoumarins	1.09951	0.354024	3.19525	up	2.09978	up	1.29268	up	(162.97104, 52139.434)(167.0457, 143.61)(144.02014, 263.175)(164.04048, 64849.22)(164.04216, 3476.3416)(147.93231, 787.63477)(205.0046, 1760.9851)(182.98483, 8899.596)(189.03232, 2418.5024)(169.01825, 174.12)
Delphinidin 3-O-arabinoside/Delphinidin 3-O-xyloside	Flavonoids	Anthocyanins	1.0983	0.292361	0.249659	up	0.546803	up	0.295503	up	(436.51675, 6967.316)(437.35727, 2657.9263)(437.43335, 1560.7266)(439.1084, 1466.58)(420.0876, 2031.05)(421.0874, 157.38)(436.09216, 1675.27)(421.0862, 3605.78)(460.70502, 8443.918)(461.76144, 523.04004)(462.0997, 8505.29)(463.095, 3264.79)(440.16052, 3834.8088)(441.18646, 647.319)(443.5816, 1014.045)
Protocatechuic acid 4-O-glucoside	Phenolic acids	Hydroxybenzoic acids	1.09247	0.482897	0.283528	up	-0.790596	down	-0.782358	down	(316.39777, 7306.2764)(317.08466, 1312.6947)(300.42264, 3223.5454)(299.06644, 481.75)(318.29193, 30531.959)(319.09482, 6095.8535)(302.9145, 1289.7454)(355.92297, 5732.696)(358.32062, 1071.7136)(359.61615, 669.5557)(360.37833, 248.97334)(340.90814, 3839.349)(342.1921, 5251.874)(343.03854, 444.8644)(342.0402, 7209.244)(343.6944, 3797.6064)(321.05734, 2678.1587)
6''-O-Malonylglycitin	Flavonoids	Isoflavonoids	1.08895	0.486129	0.874548	up	0.396746	up	-0.746604	down	(538.12506, 5099.638)(515.1181, 8797.903)(516.119, 717.43335)(538.987, 2060.7927)(576.081, 150.74666)(555.11584, 2777.36)(542.39655, 6289.3906)(543.12854, 6407.585)
24-Methyllathosterol ferulate/24-Methylcholesterol ferulate/24-Methylenecholestanol ferulate	Phenolic acids	Hydroxycinnamic acids	1.08592	0.603304	-0.298058	down	-1.30088	down	-0.717983	down	(577.66797, 1736.8724)(578.82135, 634.35394)(579.41614, 239.00667)(559.26874, 1341.3687)(560.1517, 428.0025)(564.4136, 436.99)(577.7817, 3088.4424)(578.4073, 1751.8334)(579.40173, 203.92001)(560.6289, 1250.9155)(561.4077, 249.98)(615.64606, 8854.993)(616.73065, 3808.6777)(622.40515, 1554.24)(597.3748, 1726.1226)(598.3938, 314.715)(599.40533, 78673.26)(600.4083, 35116.688)(601.41, 13284.686)(602.4…
5-Nonadecenylresorcinol	Other polyphenols	Alkylphenols	1.08476	0.539731	-1.20227	down	-1.26919	down	-0.567709	down	(376.3143, 621.65)(356.3111, 6845.55)(359.31274, 38885.324)(360.31635, 7861.242)(415.48608, 11197.645)(416.5744, 3802.0125)(417.48486, 6629.9463)(417.28247, 7755.8965)(418.2942, 1260.815)(396.70093, 43494.785)(398.2743, 13246.726)(398.2734, 1671.7675)(398.56982, 3141.5073)(399.80615, 1652.75)(380.2947, 30501.83)(381.797, 10964.903)(383.30814, 3447.655)
Ligstroside	Other polyphenols	Tyrosols	1.07794	0.662571	-0.890718	down	-1.34591	down	-0.122452	down	(525.2, 6782.929)(526.565, 4780.818)(528.1988, 5730.7334)(529.0318, 4631.642)(529.79285, 5344.996)(530.1936, 5281.26)(507.6287, 2939.2476)(510.6829, 4795.99)(526.2076, 6049.2583)(526.94745, 5091.8535)(528.70123, 3202.265)(529.87067, 3546.4333)(530.6073, 3292.036)(531.209, 4077.7468)(509.7214, 4989.6904)(511.65613, 5202.9272)(513.0365, 5720.262)(512.2094, 5507.2)(513.2023, 8234.17)(546.9486, 1324.…
Eriodictyol 7-O-glucoside/Dihydroquercetin 3-O-rhamnoside	Flavonoids	Flavanones/Dihydroflavonols	1.07741	0.671539	-2.06598	down	-0.972758	down	-0.459542	down	(452.2673, 4806.32)(453.3283, 1809.432)(433.1139, 20242.09)(434.1176, 3489.48)(435.1166, 695.5)(437.1215, 1910.32)(453.52866, 647.13904)(457.1418, 340.56)(433.11447, 17925.703)(434.1179, 3158.7083)(435.11688, 834.35)(473.0997, 25143.809)(474.10214, 4080.2876)(475.0968, 1726.2524)(458.4297, 478.21335)
Cyanidin 3-O-xylosyl-rutinoside	Flavonoids	Anthocyanins	1.07632	0.499915	1.0702	up	1.859	up	1.76167	up	(711.2274, 5694.0674)(712.23004, 1752.1089)(749.18353, 11342.886)(750.4855, 2997.346)(751.1868, 2052.5625)(750.1873, 856.44806)
5-5'-Dehydrodiferulic acid/5-8'-Dehydrodiferulic acid/5-8'-Benzofuran dehydrodiferulic acid/8-O-4'-Dehydrodiferulic acid	Phenolic acids	Hydroxycinnamic acids	1.07523	0.558888	-0.00182406	down	-1.17776	down	-0.405062	down	(386.93814, 1664.6783)(389.1192, 391.9)(369.08676, 914.1967)(369.10614, 9244.197)(409.08878, 15467.305)(410.09164, 2730.5923)(411.09213, 742.62006)
Pelargonidin 3-O-(6''-malonyl-glucoside)	Flavonoids	Anthocyanins	1.07468	0.557875	19.2886	up	19.1965	up	19.7176	up	(523.12933, 4551.8477)(525.1282, 1517.395)(506.1239, 2328.49)(507.1241, 306.66)(523.93005, 6815.398)(525.12994, 1306.2899)(526.1491, 378.54498)(506.4591, 4736.69)(507.12125, 647.7871)(508.1351, 3797.2852)(562.0881, 1295.6382)(546.2357, 2526.3684)(547.71094, 698.30664)(548.12897, 139.13501)
(+)-Gallocatechin 3-O-gallate/(-)-Epigallocatechin 3-O-gallate	Flavonoids	Flavanols	1.07175	1.02513	0.391926	up	1.16001	up	-0.310514	down	(461.08694, 7452.0254)(462.4665, 1051.395)(462.0974, 17723.158)(462.0946, 318.83)(441.63657, 5423.4863)(441.9165, 791.0083)(443.09485, 2981.7)(445.0843, 364.41998)(446.08945, 3811.37)(464.00803, 5561.7417)(462.43332, 1504.7833)(463.437, 3406.2166)(463.60275, 1053.82)(464.6127, 3934.5898)(465.1153, 6957.35)(441.36746, 10157.257)(442.88412, 1239.74)(499.04498, 2688.533)(501.06125, 1214.8958)(482.02…
Demethyloleuropein	Other polyphenols	Tyrosols	1.06846	0.963807	-3.00961	down	-2.2529	down	-1.78379	down	(527.0337, 2989.9941)(528.177, 3353.65)(529.1826, 4371.42)(530.1816, 4083.53)(531.1931, 2498.64)(532.1843, 2466.72)(511.02252, 1752.4199)(528.18024, 4223.01)(529.62115, 3340.0083)(530.85785, 4894.865)(531.863, 4344.1)(532.1928, 5533.8745)(533.201, 3994.02)(510.50473, 4807.9727)(511.38037, 3041.8188)(513.9865, 4099.5063)(514.6889, 4913.45)(515.19055, 4742.4746)(568.5846, 1331.8589)(570.14606, 409.…
(+)-Catechin/(-)-Epicatechin	Flavonoids	Flavanols	1.06718	0.547991	-0.971758	down	0.273187	up	-2.20188	down	(291.31027, 43689.508)(292.08316, 6636.645)(293.0791, 3387.14)(273.78586, 1864.1228)(276.08136, 3907.8423)(277.0878, 724.46)(291.53207, 152074.73)(292.75433, 30784.146)(293.07935, 862.2725)(275.79764, 2900.9126)(277.15884, 23667.088)(277.96457, 3991.4915)(278.0887, 2323.44)(334.05786, 381.31665)(312.72787, 6838.443)(315.18173, 1016.0829)(316.0412, 1034.97)(315.4906, 4403.806)(317.0812, 840.2821)(…
Pelargonidin 3-O-arabinoside	Flavonoids	Anthocyanins	1.06707	0.900934	9.28714	up	8.40251	up	8.56782	up	(404.9024, 2998.4343)(406.61026, 3184.705)(386.59387, 4529.72)(406.106, 1645.0851)(387.79178, 4255.7)(389.1088, 5228.9)(444.571, 1184.4733)(427.4964, 1486.9395)(410.6182, 2890.5222)(411.94717, 451.9457)
Pelargonidin	Flavonoids	Anthocyanins	1.06495	0.683396	-0.612276	down	-0.882518	down	-0.710895	down	(271.10977, 11370.457)(272.06305, 764.4676)(273.05835, 1117.6833)(254.05554, 1456.73)(255.048, 4651.78)(276.0774, 2157.6)(276.5816, 991.62)(255.81218, 521.9775)(257.06094, 641.17)(313.03217, 985.63196)(315.704, 771.9567)(316.0366, 1016.58)(293.01056, 436.68668)(297.0151, 113.92)(296.0554, 6708.0117)(295.7228, 6981.48)(298.0628, 153.2)(280.33804, 2225.1855)(281.0536, 14774.92)
p-Coumaric acid 4-O-glucoside	Phenolic acids	Hydroxycinnamic acids	1.05631	0.555881	0.273617	up	-0.417836	down	0.725576	up	(327.1561, 4885.3613)(327.90472, 3063.2478)(328.11078, 274.725)(308.35333, 5873.148)(310.42957, 681.99335)(329.11734, 566.62836)(330.1197, 1224.22)(331.1089, 606.78)(332.1181, 13200.19)(309.9898, 50288.777)(311.10724, 9302.242)(312.37875, 992.33136)(314.1016, 1915.3434)(366.0624, 962.1125)(370.068, 407.14)(371.0636, 75.16)(349.0538, 8158.19)(351.0658, 166.03)(352.34747, 4973.61)(331.1832, 6789.69…
Sesamolin	Lignans	Lignans	1.0558	0.482938	6.5237	up	-0.644263	down	5.2007	up	(370.5123, 5951.9795)(371.10657, 1742.1775)(353.8718, 6113.6265)(354.59573, 5122.435)(355.0925, 2033.2849)(372.69385, 8551.486)(375.1236, 1606.7361)(376.12064, 4956.702)(353.77567, 3671.91)(411.82925, 2293.189)(413.8319, 5384.407)(414.5749, 4164.25)(415.0848, 220.93)(393.05966, 801.60333)(395.0953, 1873.6842)(395.0904, 3280.8398)(397.1031, 333.09)(377.17657, 6117.572)(379.09076, 2852.6218)(380.08…
Rosmanol	Other polyphenols	Phenolic terpenes	1.05536	1.03703	21.2155	up	-0.00962448	down	19.7971	up	(346.92465, 13643.098)(348.62732, 9559.551)(349.5634, 13003.072)(350.44394, 16257.62)(329.16782, 9430.038)(331.17944, 19523.07)(332.17197, 11498.446)(348.18372, 15869.586)(349.5223, 10606.679)(350.19824, 5889.3047)(329.16968, 9150.337)(330.165, 1350.255)(387.55524, 6036.522)(369.8016, 1226.7833)(371.17975, 9235.768)(371.0275, 5500.7017)(351.33322, 25614.922)(352.53558, 5477.81)
Pyrogallol	Other polyphenols	Other polyphenols	1.05489	0.578133	-0.241268	down	-0.588072	down	-0.39146	down	(127.27183, 12563.205)(113.0328, 10018.472)(127.039154, 188137.34)(128.0415, 13373.827)(109.02786, 42162.67)(110.03212, 6145.741)(146.9805, 9988.906)(149.02223, 33110.797)(150.0259, 2733.3037)(151.0348, 145.39333)
Apigenin 7-O-apiosyl-glucoside/Apigenin 6,8-C-galactoside-C-arabinoside	Flavonoids	Flavones	1.048	0.512461	0.438678	up	-0.0762059	down	-0.428469	down	(564.3012, 1411.88)(565.1241, 123.28)(547.14014, 7652.3633)(548.14417, 785.375)(566.66833, 3197.4949)(566.1761, 455.49)(547.524, 8315.613)(548.14984, 2006.71)(549.1693, 312.78)(590.12415, 1363.2675)(591.1249, 188.405)(590.36633, 2625.0576)(589.1512, 1580.4332)(571.4642, 793.7067)(574.1309, 2187.34)
Cirsilineol/Eupatorin/Pebrellin	Flavonoids	Flavones	1.04768	0.495819	-1.0592	down	0.702429	up	0.974527	up	(344.59018, 9079.126)(345.28925, 3062.8438)(326.278, 35060.82)(327.3532, 10311.684)(328.08865, 2819.1748)(349.1158, 8291.238)(350.11893, 1584.628)(327.09357, 8344.837)(328.0942, 2785.04)(367.0381, 1532.19)(369.0954, 293.46)(349.0765, 3802.8198)(350.0829, 631.31)
Apigenin 7-O-glucuronide	Flavonoids	Flavones	1.04549	0.287259	0.597763	up	0.542803	up	0.665609	up	(447.66675, 4502.503)(448.7618, 1226.33)(431.6584, 1341.4872)(432.0926, 1004.83)(449.37177, 609.2737)(452.90543, 1507.754)(453.0959, 2443.04)(432.24237, 3386.5608)(434.01672, 1703.9166)(434.1005, 2181.58)(468.04037, 1729.1808)(471.3651, 1365.4292)(474.097, 184.98)(456.07227, 998.42896)
6-Geranylnaringenin	Flavonoids	Flavanones	1.04455	1.03394	-1.34649	down	-1.83631	down	-1.13743	down	(408.88614, 15482.986)(412.37302, 3223.7434)(390.28488, 11219.904)(391.58414, 10311.667)(393.6905, 15794.97)(394.696, 18191.281)(395.1868, 10290.44)(410.44287, 6118.844)(412.8083, 3498.1636)(414.881, 3790.55)(392.71725, 9497.733)(394.27216, 4757.6055)(396.21106, 4460.589)(448.58264, 8760.204)(450.27585, 6008.1587)(451.42407, 10864.178)(429.8119, 6478.7285)(434.1424, 618.78)(432.53497, 8447.73)(43…
Coumarin	Other polyphenols	Hydroxycoumarins	1.04135	0.482487	-2.72336	down	-1.4006	down	-3.90879	down	(146.61092, 13419.301)(147.85873, 1221.2928)(128.02472, 325629.56)(148.44872, 5204.402)(132.4423, 4408.1895)(132.04353, 2175.7952)(185.66866, 6840.111)(189.60622, 2152.5562)(190.0105, 3082.855)(170.53653, 5216.1064)(170.9933, 668.0467)(172.0294, 4034.92)(153.02023, 1499.2723)(156.03345, 605.9)
5-Pentacosenylresorcinol	Other polyphenols	Alkylphenols	1.03886	0.769644	0.323778	up	1.31945	up	-0.191082	down	(440.40375, 36929.594)(441.40714, 18788.92)(442.40836, 3056.5913)(481.2666, 17233.666)(483.10736, 19330.844)(483.67035, 11650.791)(485.377, 53267.82)(482.74088, 641.70447)(499.6702, 10758.117)(500.5049, 6040.5728)(464.4263, 7158.53)(465.4306, 1393.69)(463.39343, 20985.74)(464.3962, 5351.8447)
Arbutin	Other polyphenols	Other polyphenols	1.03834	0.618796	-0.0661678	down	0.219296	up	0.125769	up	(272.17917, 16750.496)(273.09378, 2407.2354)(255.0789, 4512.63)(259.0937, 1501.24)(274.76886, 18141.756)(275.50146, 10354.176)(255.08598, 27284.756)(256.08966, 5590.846)(293.041, 16808.623)(294.04602, 1318.2401)(295.0411, 884.0717)(300.08908, 1260.8618)(277.06747, 46182.47)(278.0717, 5531.377)(279.079, 247.61)
Pelargonidin 3-O-(6''-succinyl-glucoside)	Flavonoids	Anthocyanins	1.0358	0.789276	0.194597	up	0.695425	up	0.762781	up	(533.14154, 1273.6084)(515.87256, 2432.1855)(516.119, 349.27002)(535.29865, 6951.2217)(536.1582, 302.36)(517.13464, 2317.1519)(573.08124, 4442.3267)(574.084, 622.04)(538.8671, 3914.1353)(539.12866, 1991.525)
Lariciresinol-sesquilignan	Lignans	Lignans	1.03519	0.560558	8.9198	up	-7.18708	down	-2.94104	down	(556.9177, 3356.8037)(558.4989, 4490.863)(561.2576, 7823.35)(562.2508, 9341.27)(539.08514, 5228.186)(557.8244, 4941.36)(559.4606, 2412.8457)(562.25616, 2563.565)(562.2558, 1873.8)(563.2439, 6745.3)(540.4088, 7639.636)(542.12305, 18541.2)(542.2466, 15499.055)(543.2424, 9698.745)(544.2449, 9035.766)(545.2428, 7941.805)(598.00183, 243.17403)(599.5401, 473.97665)(600.1975, 23.32)(577.7138, 2175.1125)…
Gallic acid 3-O-gallate	Phenolic acids	Hydroxybenzoic acids	1.03501	0.548929	0.659524	up	0.347155	up	0.634014	up	(327.05048, 14266.715)(306.1708, 2920.99)(309.0401, 4522.13)(324.6837, 12750.463)(326.0502, 3658.395)(307.53854, 6094.467)(362.33853, 1623.0898)(362.9986, 683.24)(346.9984, 457.99)(347.6946, 1069.09)(328.07657, 27309.514)(329.1533, 1463.584)(330.01617, 2889.9048)
Apigenin	Flavonoids	Flavones	1.03416	1.20039	-0.155602	down	0.105059	up	-12.4904	down	(272.86322, 7377.542)(272.06226, 1107.0349)(273.0567, 6748.865)(256.0567, 689.135)(293.041, 21543.11)(294.04614, 1769.1252)(295.0412, 1130.404)(279.04886, 904.09)
5-Heneicosylresorcinol	Other polyphenols	Alkylphenols	1.03201	0.133695	-2.26688	down	-0.694819	down	-7.45423	down	(407.76733, 6291.068)(406.3728, 3344.08)(409.3802, 66012.01)(410.3834, 20552.17)(386.35648, 1327.0363)(405.3808, 88.96)(392.3703, 1870.69)(393.3718, 474.92)(444.02814, 9534.019)(444.56125, 4974.7563)(445.32733, 516.478)(446.3201, 86.24)(426.4123, 6159.382)(427.41446, 1895.8668)(430.12628, 680.52997)(429.31378, 5873.0654)(427.44852, 21730.234)(428.58258, 14305.7)(431.3753, 19253.75)(432.3776, 682.…
5-Pentacosylresorcinol	Other polyphenols	Alkylphenols	1.03155	0.649614	-0.749467	down	-0.74218	down	-8.06373	down	(442.40826, 1370.2771)(500.39084, 75517.984)(501.3908, 23457.9)(502.3837, 4149.644)(504.3968, 193.725)(483.04172, 4030.7937)(466.4033, 3514.3838)(467.40796, 1068.9008)
Sesaminol/Episesaminol	Lignans	Lignans	1.02943	0.628684	6.5237	up	5.32291	up	5.2007	up	(370.5123, 5951.9795)(371.10657, 1742.1775)(353.7106, 6922.523)(354.5946, 11967.895)(355.09293, 4097.763)(372.8235, 7845.1416)(375.24722, 1649.9038)(376.1206, 4425.4)(353.6804, 3970.543)(412.26233, 2304.503)(414.0823, 4930.473)(414.5749, 4164.25)(415.0848, 220.93)(392.5617, 1233.5325)(395.0949, 1804.9116)(395.0904, 3280.8398)(397.1031, 333.09)(377.28586, 5852.732)(379.08966, 2472.236)(380.09024, …
Bisdemethoxycurcumin	Other polyphenols	Curcuminoids	1.02802	0.823026	7.80418	up	6.81642	up	6.95544	up	(310.10742, 26650.895)(311.03476, 13042.12)(311.81332, 3687.059)(312.1145, 578.86)(291.01764, 5411.171)(291.76532, 207.54668)(295.1124, 689.53)(310.30328, 6540.5327)(311.62296, 12065.915)(292.94128, 3086.2458)(295.36743, 2359.2751)(347.84235, 4815.5425)(349.96832, 1887.4)(351.1683, 2429.538)(352.8578, 12916.422)(353.0819, 22275.74)(329.748, 71075.555)(331.06058, 16107.677)(332.28464, 11576.176)(3…
Hesperetin	Flavonoids	Flavanones	1.02668	0.300111	-0.172413	down	2.0802	up	0.796217	up	(303.3503, 23045.064)(304.89935, 8815.299)(286.2025, 43194.45)(287.5334, 5991.713)(288.95276, 2540.0051)(303.1945, 9646.896)(304.09073, 2738.1301)(289.0865, 15753.04)(341.78955, 2938.255)(324.28336, 435.07)(325.03613, 444.72)(325.49472, 1606.8904)(329.07623, 906.985)(309.1131, 2797.423)(309.66437, 6728.068)
Ligstroside-aglycone/p-HPEA-EA	Other polyphenols	Tyrosols	1.02358	0.75295	0.0231241	up	-0.43408	down	-1.01618	down	(362.85953, 236713.39)(364.14377, 54723.855)(365.1427, 30885.145)(366.15305, 7380.7417)(367.139, 1297.79)(344.12408, 21055.885)(345.1321, 9983.3)(363.26715, 265692.97)(364.39566, 47530.83)(367.1514, 9482.48)(368.153, 36543.23)(345.13812, 15261.502)(346.1434, 5148.545)(403.43283, 1666.5201)(406.1062, 3551.67)(383.0796, 26012.76)(384.0843, 5354.84)(386.1392, 11313.52)(388.142, 3714.11)(389.1349, 26…
5-Nonadecylresorcinol	Other polyphenols	Alkylphenols	1.0231	0.916029	-1.51544	down	-1.68652	down	-1.48038	down	(380.34082, 359.20667)(360.33344, 556.22253)(378.3523, 557.09)(416.35455, 32348.37)(417.2958, 114912.83)(418.29825, 31218.47)(419.69586, 6730.733)(420.30402, 458.635)(399.71548, 2119.302)(400.88815, 3418.297)(402.04276, 16931.693)(402.2946, 7067.79)(400.33203, 579.58)(382.15466, 3197.3125)(382.3164, 748.09753)
p-Coumaroylquinic acid/3-p-Coumaroylquinic acid/4-p-Coumaroylquinic acid/5-p-Coumaroylquinic acid	Phenolic acids	Hydroxycinnamic acids	1.02122	0.704236	1.00944	up	-1.19355	down	1.6282	up	(341.11002, 3213.2773)(341.10583, 463.085)(321.09323, 8163.757)(323.52292, 33600.85)(325.09546, 7982.358)(343.6207, 9484.815)(344.111, 4185.31)(322.35147, 11022.068)(322.09738, 1891.7767)(379.52344, 1774.3407)(378.0615, 130.63)(359.44568, 303.04)(362.051, 1099.87)(363.066, 17416.85)(361.86002, 22591.398)(363.31726, 11156.681)(365.29468, 18799.744)(366.1035, 14054.83)(343.48465, 15118.134)(344.091…
Pinoresinol/Matairesinol	Lignans	Lignans	1.0192	0.778517	-7.90995	down	-8.29124	down	-2.28829	down	(358.969, 3242.416)(359.9807, 305.67)(340.85336, 4703.9277)(342.2203, 64702.152)(343.24078, 10437.778)(344.13562, 15979.663)(345.14038, 2755.3462)(359.8558, 3151.2512)(361.3981, 2189.6248)(363.15994, 4925.09)(363.16, 7521.3)(364.1642, 1132.85)(341.56903, 5074.161)(342.89798, 3616.39)(344.1438, 2248.9233)(345.8171, 1147.6832)(346.1507, 2567.47)(398.1101, 1211.1176)(403.1036, 508.17)(380.31522, 371…
Geraldone/Methylgalangin/Glycitein/Biochanin A	Flavonoids	Flavones/Flavonols/Isoflavonoids/Isoflavonoids	1.01756	0.467114	0.782575	up	0.109709	up	0.775787	up	(286.06882, 66765.875)(287.07016, 10076.216)(266.80682, 22430.89)(267.8081, 9362.107)(268.0543, 476.05)(290.03586, 2915.5361)(267.44946, 20080.396)(268.0674, 4674.5044)(269.0785, 218.56)(323.0369, 758.64)(305.01727, 495.22836)(309.63794, 2052.2173)(311.07007, 6480.2646)(290.54767, 13018.163)(294.0631, 5649.77)
5-Tricosylresorcinol	Other polyphenols	Alkylphenols	1.01684	0.310878	-0.938361	down	-1.75331	down	-2.54889	down	(414.37622, 1379.7075)(420.40057, 11529.408)(421.40326, 2528.3325)(473.79742, 18932.846)(474.59958, 4859.2007)(473.35934, 769.04663)(454.7833, 31147.87)(455.98578, 16317.036)(457.35516, 4262.6455)(458.3621, 3386.33)(456.40085, 3824.9983)(457.40283, 593.838)(439.37827, 2657.0774)(440.1767, 1654.0381)(440.3768, 1109.88)
Pterostilbene	Stilbenes	Stilbenes	1.01345	0.520989	-1.21164	down	1.54015	up	0.62372	up	(257.1134, 5315.321)(258.11362, 1560.0919)(261.1308, 1543.78)(238.97176, 4651.443)(239.97026, 1781.0428)(243.112, 4486.225)(257.33664, 6068.0615)(258.78763, 2348.5366)(260.1242, 156.26)(240.38689, 3772.1501)(242.83029, 1777.0427)(244.1145, 2224.0)(298.53195, 824.4291)(278.4018, 19429.37)(278.07205, 3745.78)(279.06464, 3904.1)(280.7709, 4553.097)(282.6724, 5743.9087)(283.52533, 7895.7017)(284.1099…
Carnosol	Other polyphenols	Phenolic terpenes	1.01198	0.861115	-7.68123	down	-0.492064	down	-0.343376	down	(333.1513, 2164.0945)(334.07538, 4562.634)(334.2007, 4101.13)(315.18024, 1409.0349)(315.18512, 4778.759)(335.16495, 62791.957)(336.16794, 12795.397)
Valoneic acid dilactone	Phenolic acids	Hydroxybenzoic acids	1.01078	0.546336	0.358506	up	-0.469482	down	-1.34583	down	(471.01416, 19022.117)(472.4273, 2104.3262)(473.0122, 4847.8467)(455.51047, 1078.605)(455.0162, 212.04)(454.02176, 780.1658)(455.0113, 586.4786)
6''-O-Acetylglycitin	Flavonoids	Isoflavonoids	1.00399	1.31711	1.5061	up	-0.0466064	down	0.441755	up	(489.1278, 1023.86)(490.1282, 4226.22)(491.1309, 292.17)(494.1616, 4208.8)(471.45847, 7194.813)(472.80368, 792.56665)(494.65973, 3198.5222)(494.1615, 4008.47)(471.22638, 10403.229)(472.35364, 1814.805)(476.1491, 4565.07)(513.1169, 302.64)(494.4429, 535.02)
Demethoxycurcumin	Other polyphenols	Curcuminoids	1.00182	0.390696	1.11841	up	1.73898	up	1.79259	up	(338.22, 5330.8447)(339.111, 3159.38)(320.7745, 4515.6133)(324.1072, 1584.83)(340.69403, 8828.488)(342.20914, 6420.393)(343.56296, 15795.54)(322.49933, 9709.032)(324.6975, 12062.436)(325.92404, 37669.55)(325.1264, 10667.04)(326.1223, 13253.64)(377.08267, 6915.823)(378.086, 528.49)(361.3789, 2523.0955)(363.32532, 3576.2637)(363.6706, 11073.479)(364.07297, 1841.7467)(362.90814, 2672.4683)(364.10916…
p-Coumaroyl glucose	Phenolic acids	Hydroxycinnamic acids	1.00163	0.682888	0.273617	up	-6.75103	down	0.725576	up	(327.24356, 1913.052)(328.1133, 384.31)(308.09286, 6393.9795)(328.86633, 285.3025)(309.98315, 50765.633)(311.10724, 9459.625)(312.39767, 986.9322)(314.1016, 1915.3434)(365.06274, 737.1333)(353.1032, 418.505)(331.0777, 7328.8794)(332.08435, 1699.2574)
Avenanthramide 2c/Avenanthramide K	Phenolic acids	Hydroxycinnamic acids	0.998456	0.635519	-0.0659739	down	-0.582433	down	-1.00323	down	(315.69012, 5214.675)(318.33322, 4089.9873)(320.0786, 20130.32)(297.77518, 3608.8035)(298.06326, 6254.7754)(299.06647, 615.54)(316.52203, 3576.0874)(317.0884, 1116.258)(302.27823, 1931.0349)(355.80142, 1491.6304)(357.3749, 1319.2266)(358.47028, 2604.3972)(359.2426, 543.99)(360.0441, 374.38)(341.2615, 3988.3193)(342.03928, 4300.724)(338.7585, 797.27924)(339.05878, 424.65665)(320.8895, 2084.2634)(3…
Dihydromyricetin 3-O-rhamnoside	Flavonoids	Dihydroflavonols	0.995986	0.423356	-0.710132	down	-0.414025	down	1.36015	up	(467.21664, 4265.463)(470.31723, 1847.8821)(472.1235, 4378.73)(450.3607, 1267.33)(453.27365, 2392.2866)(453.6166, 2490.935)(454.1071, 2637.97)(469.11273, 5635.986)(471.62366, 1845.4166)(450.6629, 1610.3481)(454.3143, 8433.881)(455.12585, 515.605)(491.25473, 1856.8744)(493.37796, 402.55814)(471.0961, 20282.707)(472.10416, 9201.191)
[6]-Gingerol	Other polyphenols	Hydroxyphenylpropenes	0.990803	0.451859	-0.50915	down	-0.425524	down	0.337006	up	(282.44254, 11585.112)(283.4581, 1295.8752)(302.2461, 134.835)(285.2406, 129.37)(339.81442, 2227.0583)(343.53458, 117.59)(341.1842, 291.57)(322.18542, 5342.4795)(322.18143, 1489.5333)(325.32004, 399.1209)(307.46548, 2265.2056)(308.7169, 2940.985)(310.2301, 4341.38)
Malvidin 3-O-(6''-acetyl-glucoside)	Flavonoids	Anthocyanins	0.990593	0.492474	-0.37219	down	-1.14166	down	-1.24151	down	(535.78436, 14690.327)(536.7871, 4779.8774)(538.044, 3170.9487)(539.1602, 567.9115)
Carnosic acid	Other polyphenols	Phenolic terpenes	0.988375	0.645059	-0.622627	down	-1.23062	down	-8.60127	down	(333.0631, 24811.588)(334.20407, 4667.2695)(335.26678, 11750.983)(336.21188, 5155.69)(314.23404, 8322.068)(315.6869, 10771.518)(316.1683, 387.94)(334.20773, 2089.2568)(335.21564, 394.65997)(315.43015, 291455.66)(316.29996, 65010.117)(317.194, 19801.623)(318.18896, 764.74)(373.69568, 5763.2534)(373.36688, 6658.8076)(377.1806, 437.61)(355.7478, 3274.56)(357.57953, 975.1071)(358.5365, 6900.7163)(359…

## Sheet: VIP markers Model B
Primary ID	Class	Subclass	M2.VIP[4+1+0]	M2.VIP[4]cvSE * 2.44693	Log FC ([40 mM-Chlorogenic acid] vs [--Control]) : Normalized	Regulation ([40 mM-Chlorogenic acid] vs [--Control]) : Normalized	Log FC ([40 mM-Control] vs [--Control]) : Normalized	Regulation ([40 mM-Control] vs [--Control]) : Normalized	Log FC ([40 mM-Hesperidin] vs [--Control]) : Normalized	Regulation ([40 mM-Hesperidin] vs [--Control]) : Normalized	Log FC ([40 mM-Hesperidin + Chlorogenic acid] vs [--Control]) : Normalized	Regulation ([40 mM-Hesperidin + Chlorogenic acid] vs [--Control]) : Normalized	CompositeSpectrum
Kaempferide	Flavonoids	Flavonols	1.45305	0.519532	-0.825744	down	0.0448666	up	-5.51205	down	-0.771945	down	(299.25827, 2869.1252)(300.43228, 646.8975)(304.0771, 89704.32)(281.71426, 129693.63)(283.54465, 23152.57)(284.0464, 17474.49)(301.9856, 9201.374)(303.45975, 25645.459)(303.93375, 34616.504)(304.7471, 10692.216)(305.0836, 1681.37)(282.04953, 104917.305)(283.0486, 17323.852)(284.0462, 18039.97)(341.1647, 1852.9843)(342.40466, 2502.4712)(343.42746, 1934.6301)(344.0362, 3619.65)(321.01126, 1820.255)…
6''-O-Malonylglycitin	Flavonoids	Isoflavonoids	1.34874	0.536631	-0.431645	down	-0.900749	down	-0.646376	down	-6.32585	down	(538.12506, 5099.638)(515.1181, 8797.903)(516.119, 717.43335)(538.987, 2060.7927)(576.081, 150.74666)(555.11584, 2777.36)(542.39655, 6289.3906)(543.12854, 6407.585)
Vitisin A	Flavonoids	Anthocyanins	1.321	0.59105	18.6198	up	18.3472	up	19.3237	up	19.0469	up	(543.12787, 20353.672)(544.1316, 3100.3027)(545.1294, 595.3486)(546.61896, 482.615)(547.1277, 382.21)(584.06976, 1008.99664)(590.1324, 189.86)(568.0937, 143.37)
p-Coumaroyl glucose	Phenolic acids	Hydroxycinnamic acids	1.31453	0.374324	0.343882	up	-14.3283	down	-20.9012	down	-7.54092	down	(327.24356, 1913.052)(328.1133, 384.31)(308.09286, 6393.9795)(328.86633, 285.3025)(309.98315, 50765.633)(311.10724, 9459.625)(312.39767, 986.9322)(314.1016, 1915.3434)(365.06274, 737.1333)(353.1032, 418.505)(331.0777, 7328.8794)(332.08435, 1699.2574)
Quercetin 3-O-(6''-acetyl-galactoside) 7-O-rhamnoside/Spinacetin 3-O-glucosyl-(1-6)-glucoside	Flavonoids	Flavonols	1.28621	0.360503	-17.2554	down	-17.1997	down	-17.2214	down	-17.0433	down	(654.1847, 7051.854)(655.18774, 1143.6849)(656.18475, 2275.9663)
Malvidin 3-O-galactoside	Flavonoids	Anthocyanins	1.28216	0.421639	-1.93948	down	0.573092	up	0.74375	up	0.157511	up	(511.10428, 12184.077)(512.1064, 2545.1934)(513.1046, 393.285)(573.0808, 3427.3738)(574.3274, 431.8425)(575.05994, 304.2)(553.05194, 921.5151)(551.6723, 24517.334)(552.1033, 6393.257)(553.1069, 964.11346)(538.09015, 2828.2751)
3,4-Diferuloylquinic acid	Phenolic acids	Hydroxycinnamic acids	1.28186	0.774251	2.31634	up	-0.367238	down	-17.8428	down	-17.6647	down	(544.15393, 3637.9092)(545.16, 458.41995)(526.34827, 736.094)(531.1506, 537.71)(547.2756, 6521.742)(547.6875, 2874.6162)(551.1951, 3910.01)(528.2707, 4968.6504)(533.1818, 361.95)(549.46014, 1919.555)
3-Hydroxybenzoic acid	Phenolic acids	Hydroxybenzoic acids	1.27835	0.472207	-20.2897	down	-20.2339	down	-20.2556	down	-20.0775	down	(138.02762, 693.81)(122.62913, 409.26202)(125.0369, 1061.96)(141.64658, 1145.236)(142.71797, 837.68335)(121.02974, 2503.4321)(178.99287, 6866.9087)(159.98962, 1226.1575)(165.03177, 420.956)(166.03456, 615.554)(146.3545, 230413.44)(148.0251, 15019.901)
Pelargonidin 3-O-(6''-malonyl-glucoside)	Flavonoids	Anthocyanins	1.27595	0.701642	18.9331	up	18.6237	up	19.3158	up	17.386	up	(523.12933, 4551.8477)(525.1282, 1517.395)(506.1239, 2328.49)(507.1241, 306.66)(523.93005, 6815.398)(525.12994, 1306.2899)(526.1491, 378.54498)(506.4591, 4736.69)(507.12125, 647.7871)(508.1351, 3797.2852)(562.0881, 1295.6382)(546.2357, 2526.3684)(547.71094, 698.30664)(548.12897, 139.13501)
Cirsilineol/Eupatorin/Pebrellin	Flavonoids	Flavones	1.2714	0.166095	0.368085	up	-1.32261	down	0.339063	up	-0.714506	down	(344.59018, 9079.126)(345.28925, 3062.8438)(326.278, 35060.82)(327.3532, 10311.684)(328.08865, 2819.1748)(349.1158, 8291.238)(350.11893, 1584.628)(327.09357, 8344.837)(328.0942, 2785.04)(367.0381, 1532.19)(369.0954, 293.46)(349.0765, 3802.8198)(350.0829, 631.31)
Petunidin 3-O-rhamnoside	Flavonoids	Anthocyanins	1.26581	0.0819186	-0.31645	down	-14.0619	down	-1.75961	down	-2.23784	down	(447.6961, 14970.101)(449.1417, 4755.523)(450.1262, 4165.24)(429.95407, 2716.57)(430.12262, 536.17)(450.14438, 7165.586)(450.14676, 872.45996)(433.50156, 3685.6143)(434.39456, 1144.22)(436.1445, 800.815)(488.63235, 3337.1829)(488.10223, 744.615)(471.0925, 1917.1635)(474.0996, 191.8)(471.51944, 9953.724)(472.62344, 3131.327)(474.1391, 969.8125)(453.4078, 2861.5269)(454.78064, 2136.7986)(455.36658,…
Apigenin 7-O-glucuronide	Flavonoids	Flavones	1.26421	0.265842	0.181862	up	-18.5593	down	0.458087	up	-0.689094	down	(447.66675, 4502.503)(448.7618, 1226.33)(431.6584, 1341.4872)(432.0926, 1004.83)(449.37177, 609.2737)(452.90543, 1507.754)(453.0959, 2443.04)(432.24237, 3386.5608)(434.01672, 1703.9166)(434.1005, 2181.58)(468.04037, 1729.1808)(471.3651, 1365.4292)(474.097, 184.98)(456.07227, 998.42896)
Cirsimaritin	Flavonoids	Flavones	1.25682	0.330274	0.532002	up	0.657927	up	0.542577	up	0.648802	up	(314.51312, 6926.2173)(316.08868, 1295.7667)(296.0632, 10704.473)(297.0671, 479.74)(298.0633, 301.1)(315.65778, 17694.402)(316.40512, 1690.1694)(302.08215, 1408.5826)(356.42184, 1813.662)(359.0506, 312.61)(335.0362, 13668.232)(336.0402, 895.9401)(337.0638, 2441.26)(338.06238, 411.15497)(320.06067, 1475.2424)
1,2,2'-Triferuloylgentiobiose	Phenolic acids	Hydroxycinnamic acids	1.25647	0.322376	0.0863463	up	-0.62347	down	0.298627	up	-0.542231	down	(852.24457, 9068.2295)(853.2443, 4079.9495)(854.24286, 981.8674)
Malvidin 3,5-O-diglucoside	Flavonoids	Anthocyanins	1.24572	0.266341	-16.4435	down	1.92308	up	1.2338	up	2.03019	up	(658.93774, 6756.495)(637.19116, 910.07404)(659.93964, 2576.8765)(639.3712, 8776.482)(640.2084, 3273.315)(641.2079, 1532.56)(663.36615, 5509.571)(666.1846, 217.02)
Methoxyphenylacetic acid	Phenolic acids	Hydroxyphenylacetic acids	1.23908	0.356352	-13.7894	down	-0.433375	down	-20.129	down	-19.9509	down	(168.06538, 24352.883)(169.06796, 1743.2367)(150.55743, 6041.069)(151.05928, 1304.9218)(169.91318, 22370.656)(170.9578, 2531.0376)(149.6614, 20062.816)(150.0563, 4377.33)(205.02905, 284.65)(187.44492, 2068.517)(191.97348, 10490.378)(193.06746, 1116.09)(174.05383, 2060.9255)(174.0533, 5251.37)
Esculin	Other polyphenols	Hydroxycoumarins	1.23719	0.332172	2.43919	up	3.11577	up	2.59758	up	2.63012	up	(342.08353, 524.6686)(343.08734, 761.895)(325.07602, 3332.3435)(343.0877, 9083.836)(325.8668, 3206.1125)(327.42725, 3434.4902)(328.08508, 804.325)(379.03354, 780.26337)(363.2845, 2027.915)(363.06693, 18238.57)(364.0741, 4967.828)(345.4763, 11405.571)(346.0627, 4973.6875)
4-Ethylphenol	Other polyphenols	Alkylphenols	1.23479	0.441938	-2.55072	down	-2.06116	down	-4.20075	down	-4.65236	down	(123.7227, 9173.599)(105.065956, 8239.702)(124.584816, 1346.2883)(105.06924, 242688.61)(106.070724, 18757.629)(107.07644, 2285.7)(163.76706, 9669.536)(164.89926, 1058.2242)(148.03288, 680.4212)(147.47066, 6390.596)(149.82437, 419.60004)(129.96112, 4828.3413)(130.05984, 9340.27)
Gardenin B	Flavonoids	Flavones	1.23248	0.567383	1.43247	up	-3.23109	down	1.39241	up	-3.14021	down	(359.6604, 1683.9889)(362.61816, 4595.7397)(340.27502, 637.2963)(343.11078, 4038.945)(344.1145, 6666.61)(361.62598, 1625.9)(360.1096, 264.17)(343.05334, 14639.368)(344.5742, 4729.74)(346.1153, 1767.79)(399.91568, 1256.877)(401.35995, 568.52576)(402.0747, 553.4225)(380.6249, 2170.498)(385.07394, 2994.62)(382.16983, 16714.986)(382.85437, 886.52)(364.56073, 11751.672)(365.49127, 6164.8564)(366.31302…
Kaempferol 7-O-glucoside	Flavonoids	Flavonols	1.22892	0.453643	0.622043	up	-17.678	down	-12.11	down	-11.7194	down	(448.09836, 1763.215)(431.08823, 1672.6699)(434.0955, 1406.825)(451.98706, 1469.6001)(453.11346, 2212.267)(453.6161, 5332.8096)(454.11395, 5119.5654)(432.2247, 3908.386)(433.88437, 2510.0508)(434.09665, 2466.77)(468.0403, 3059.215)(471.09244, 1052.7885)(474.09845, 238.38)(456.07968, 845.32324)
3,4-Dicaffeoylquinic acid/3,5-Dicaffeoylquinic acid/4,5-Dicaffeoylquinic acid	Phenolic acids	Hydroxycinnamic acids	1.22334	0.339702	19.7301	up	17.9134	up	-0.0290947	down	18.8668	up	(517.1354, 1838.7925)(498.1074, 5517.3696)(517.1348, 463.81003)(499.12012, 18850.324)(500.1279, 5542.7437)(501.13058, 613.8125)(539.1154, 1518.7167)
Resveratrol 5-O-glucoside	Stilbenes	Stilbenes	1.21643	0.326809	0.882926	up	1.28178	up	-7.2218	down	0.764914	up	(390.59167, 4452.3315)(392.63684, 866.07)(373.92682, 3310.1782)(392.6083, 4647.604)(393.14932, 6514.0596)(396.1405, 17759.86)(376.08868, 8395.466)(376.71115, 4877.659)(376.63736, 7916.763)(434.10098, 701.20776)(434.09537, 710.97003)(411.75134, 2402.5051)(414.08105, 3919.19)(416.0952, 363.035)(414.39893, 15094.132)(415.84717, 4179.406)(417.1251, 729.02)(395.81958, 9780.068)(396.55945, 1399.8478)
3,5-Diferuloylquinic acid	Phenolic acids	Hydroxycinnamic acids	1.20931	0.738906	2.31634	up	-6.00131	down	0.383945	up	0.345742	up	(544.15393, 3637.9092)(545.16, 458.41995)(526.1474, 578.81287)(546.95337, 7649.5938)(547.38696, 3095.226)(548.5243, 1664.12)(527.99164, 5586.7847)(529.8328, 373.12332)(549.5253, 1583.406)
Myricetin	Flavonoids	Flavonols	1.2054	0.345247	1.87795	up	0.387572	up	0.462376	up	1.15004	up	(318.98965, 14137.262)(321.16125, 170219.03)(322.38806, 98247.48)(322.55457, 194007.12)(323.05603, 43068.113)(301.5753, 1831.2872)(303.02924, 2265.9272)(301.0429, 2052.13)(358.50494, 4369.3154)(361.1362, 484.40378)(362.00845, 1127.6757)(363.0035, 187.94)(344.9981, 428.8)(342.11868, 3173.9395)(343.8373, 1771.9651)(326.30728, 918.6314)(328.0224, 3334.16)
6,8-Dihydroxykaempferol	Flavonoids	Flavonols	1.20497	0.335509	1.94646	up	0.456074	up	0.530878	up	1.21855	up	(318.98965, 14230.6875)(320.99414, 131930.39)(322.27658, 136405.34)(322.65488, 170111.95)(323.05603, 44692.3)(301.4922, 1882.5692)(303.02924, 2315.1887)(301.0427, 3703.72)(358.3544, 4079.6719)(361.13617, 471.9438)(362.00848, 1021.8971)(363.0033, 137.15)(342.11874, 2849.9172)(343.8373, 1762.117)(326.30728, 918.6314)(328.0224, 3334.16)
Caffeoyl glucose/Caffeic acid 4-O-glucoside	Phenolic acids	Hydroxycinnamic acids	1.20444	0.803778	8.79451	up	6.47562	up	-0.49738	down	-0.300576	down	(343.8953, 8001.897)(345.1032, 164.31)(324.692, 1713.5238)(328.0869, 887.77)(345.74817, 4090.2498)(345.86304, 3149.245)(327.68808, 9792.434)(327.43216, 2817.96)(329.1117, 287.84)(381.86008, 7429.5557)(386.07455, 520.68)(387.07196, 861.315)(366.5603, 3039.7588)(366.08832, 11193.529)(366.4236, 1670.8234)(347.4528, 8718.939)(348.73996, 1536.94)
Cinnamoyl glucose	Phenolic acids	Hydroxycinnamic acids	1.20295	0.353229	1.11011	up	-7.13127	down	0.928978	up	-0.121654	down	(310.40894, 98595.33)(311.10767, 19248.146)(312.11346, 2620.115)(313.10678, 258.38998)(293.42834, 8043.053)(293.0979, 3090.15)(294.0931, 1118.57)(296.0143, 1753.7009)(297.11838, 2220.0283)(298.1119, 598.2399)(349.0686, 1345.08)(331.0595, 21651.1)(333.48663, 4663.0015)(334.43576, 2171.3035)(315.8401, 16762.355)(319.0953, 8758.94)
Carnosol	Other polyphenols	Phenolic terpenes	1.20287	0.193457	-0.0488485	down	-0.536229	down	-0.0941054	down	-0.373278	down	(333.1513, 2164.0945)(334.07538, 4562.634)(334.2007, 4101.13)(315.18024, 1409.0349)(315.18512, 4778.759)(335.16495, 62791.957)(336.16794, 12795.397)
(+)-Catechin 3-O-glucose/3-Hydroxyphloretin 2'-O-glucoside	Flavonoids	Flavanols/Dihydrochalcones	1.20224	0.276924	2.00893	up	2.04366	up	-5.56671	down	2.02163	up	(452.50687, 4889.985)(454.64313, 5213.47)(457.488, 4118.9834)(458.1572, 5124.17)(440.1479, 4110.29)(455.7602, 2258.3862)(458.25052, 3599.0999)(457.65158, 1401.1125)(458.1602, 3672.36)(435.48343, 12498.187)(436.9675, 3519.3494)(437.6379, 1781.3667)(493.1891, 2699.4824)(495.11246, 3132.6133)(497.0926, 3337.32)(476.59418, 1593.1086)(478.591, 655.68)(477.63763, 1421.65)(460.42706, 2746.866)(461.87613…
1,2-Disinapoylgentiobiose	Phenolic acids	Hydroxycinnamic acids	1.19647	0.182073	-0.105642	down	-18.5081	down	-0.0535126	down	-18.5081	down	(781.1891, 525.8)(782.1859, 344.38)(777.2278, 10656.493)
Cyanidin	Flavonoids	Anthocyanins	1.19602	0.418515	-2.5591	down	-0.971083	down	-2.18453	down	-1.92987	down	(287.63928, 18477.62)(288.64243, 5601.2246)(291.46967, 2577.8442)(271.06085, 768.3363)(274.40442, 1396.4)(328.0188, 13012.456)(329.0213, 1044.9125)(330.01654, 1687.0126)(312.84814, 2826.766)(313.55164, 941.575)(314.0519, 1828.35)
1-Sinapoyl-2,2'-diferuloylgentiobiose	Phenolic acids	Hydroxycinnamic acids	1.19262	0.283899	-0.0831776	down	-0.735055	down	0.114442	up	-0.394157	down	(924.26337, 10205.773)(925.2641, 8457.57)(926.2627, 7554.9375)(927.26245, 3553.8728)(928.26117, 1119.2834)
Apigenin 7-O-diglucuronide	Flavonoids	Flavones	1.18544	0.385614	0.84013	up	2.37184	up	1.87635	up	0.496689	up	(626.62555, 2773.7327)(628.1242, 295.13)(607.13153, 493.82)(627.3478, 2815.2046)(606.88306, 694.72253)(607.1339, 394.88)
Cyanidin 3-O-(6''-acetyl-galactoside)	Flavonoids	Anthocyanins	1.18414	0.239808	0.136381	up	-0.425838	down	0.260909	up	-19.8369	down	(473.0994, 26129.672)(474.10187, 4269.0845)(475.09644, 2103.6262)
24-Methylcholestanol ferulate	Phenolic acids	Hydroxycinnamic acids	1.18342	0.391637	-1.82715	down	-0.150632	down	-2.07403	down	-2.58754	down	(580.8664, 5423.1997)(580.4239, 4387.995)(564.03436, 202.408)(583.4499, 256.17)(564.4386, 295.14)(617.8058, 6852.693)(618.4197, 4477.74)(604.49756, 1845.8845)(605.40375, 3774.8665)(605.8263, 4722.8726)(606.3936, 1872.7451)(601.58936, 35517.13)(602.7054, 15808.989)(603.43634, 9970.558)(604.437, 1343.59)(583.40894, 28672.307)(584.5215, 12057.466)
Cyanidin 3-O-(6''-acetyl-glucoside)	Flavonoids	Anthocyanins	1.18034	0.264859	0.136381	up	-0.425838	down	0.260909	up	-8.40945	down	(491.11792, 6403.825)(492.1235, 941.26)(473.0994, 26129.672)(474.10187, 4269.0845)(475.09644, 2103.6262)
Galloyl glucose	Phenolic acids	Hydroxybenzoic acids	1.17956	0.360163	0.248739	up	8.77902	up	-5.45199	down	-10.9751	down	(355.06732, 11331.075)(356.06802, 2266.1707)(357.06543, 1236.967)
Cyanidin 3-O-xylosyl-rutinoside	Flavonoids	Anthocyanins	1.17745	0.18419	-0.130765	down	-17.2488	down	0.243958	up	-17.0923	down	(711.2274, 5694.0674)(712.23004, 1752.1089)(749.18353, 11342.886)(750.4855, 2997.346)(751.1868, 2052.5625)(750.1873, 856.44806)
Kaempferol 3-O-(6''-acetyl-galactoside) 7-O-rhamnoside	Flavonoids	Flavonols	1.17687	0.346017	-0.0631396	down	17.6177	up	-0.0290953	down	0.149011	up	(619.1784, 7718.59)(620.1816, 1221.44)(619.1771, 8526.37)(620.1818, 1225.685)(647.17096, 780.985)
Hesperidin/Neohesperidin	Flavonoids	Flavanones	1.17449	0.307857	2.56354	up	-0.280511	down	-1.02969	down	2.05424	up	(610.78864, 14121.052)(611.18036, 12891.77)(611.6012, 7371.755)(612.2046, 2577.804)(613.2195, 321.44)(649.1507, 2343.0667)(634.38715, 2578.2056)(636.6925, 6827.7266)
Peonidin 3-O-rutinoside	Flavonoids	Anthocyanins	1.17029	0.359293	0.924936	up	-0.759764	down	-2.09724	down	0.38293	up	(609.7246, 14229.803)(610.7279, 6795.62)(612.17865, 7911.46)(613.1785, 1837.7684)(614.1796, 232.93)(610.9195, 14492.816)(611.9241, 5997.027)(649.1507, 2295.2)(634.51666, 2754.0945)(634.1826, 1450.7067)(614.1763, 267.12)
Delphinidin 3-O-sambubioside	Flavonoids	Anthocyanins	1.1696	0.25809	-0.0631396	down	-0.00742912	down	-0.0290953	down	17.1029	up	(597.14886, 5020.0835)(581.12823, 2354.89)(605.14154, 2649.68)(606.1461, 298.155)
Quercetin 3-O-glucosyl-rhamnosyl-glucoside/Quercetin 3-O-glucosyl-rhamnosyl-galactoside/Kaempferol 3-O-sophoroside 7-O-glucoside/Kaempferol 3,7,4'-O-triglucoside	Flavonoids	Flavonols	1.16854	0.26662	-0.122486	down	-17.0366	down	0.120307	up	-11.4196	down	(776.2261, 12532.5625)(777.22687, 8535.51)(778.22516, 7231.85)(776.227, 16310.881)(777.2278, 11339.256)(778.22595, 9183.173)(779.2258, 3663.631)(781.1887, 559.78546)(782.1859, 344.38)
Cyanidin 3-O-(6''-succinyl-glucoside)	Flavonoids	Anthocyanins	1.16637	0.34358	-0.0631396	down	-0.00742912	down	-0.0290953	down	16.979	up	(550.1159, 1003.66)(588.07025, 1370.7167)(555.10864, 4920.42)
Kaempferol 3-O-rhamnoside	Flavonoids	Flavonols	1.16434	0.279214	0.249507	up	-17.7642	down	0.200368	up	0.166457	up	(432.7609, 3189.3538)(434.09982, 2261.8362)(413.08765, 1511.4681)(414.08392, 597.7125)(434.60266, 2524.715)(438.1297, 3328.18)(415.3977, 881.1918)(416.41055, 1307.8636)(418.109, 2382.6008)(419.1055, 201.43)(455.39438, 1418.9359)(457.59216, 795.7873)(459.47687, 588.58496)(459.7748, 494.39)(460.1137, 172.17)(439.17828, 1986.0565)(440.91003, 1233.6564)(441.0872, 1917.2433)
(-)-Epicatechin-(2a-7)(4a-8)-epicatechin 3-O-galactoside	Flavonoids	Flavanols	1.16285	0.262412	-17.2837	down	1.30657	up	-17.1403	down	-17.0715	down	(706.1785, 676.95667)(689.2015, 9145.05)(690.205, 2346.45)(689.202, 11877.19)(690.2061, 3332.953)(691.2062, 309.61)
Cyanidin 3-O-rutinoside/Petunidin 3-O-rutinoside/Pelargonidin 3-O-sophoroside	Flavonoids	Anthocyanins	1.16245	0.449875	-2.38709	down	-1.84144	down	-1.32129	down	-7.93853	down	(577.4394, 11480.929)(578.17035, 2961.6538)(579.17267, 306.2333)(597.1947, 300.02)(580.16754, 1538.7833)(619.1767, 8872.54)
d-Viniferin/e-Viniferin	Stilbenes	Stilbenes	1.16138	0.292245	-12.0155	down	0.282219	up	-6.50053	down	2.73004	up	(458.14725, 582.605)(437.1289, 13734.058)(455.1549, 3968.9548)(437.14075, 32080.732)(438.14713, 7155.4746)(498.44897, 8493.943)(498.1077, 4868.98)(499.1142, 4845.41)(480.96033, 2473.886)(482.4755, 16701.709)(482.1339, 9915.37)(483.1443, 6733.1)(463.8069, 20175.19)(462.1253, 4712.79)(463.1341, 81783.12)(464.1394, 19479.28)
Luteolin 7-O-diglucuronide	Flavonoids	Flavones	1.15937	0.476119	-0.0879761	down	16.7969	up	-0.0539319	down	0.124174	up	(627.12445, 6782.3203)(643.0981, 7604.037)(644.10004, 628.75)
p-Coumaric acid	Phenolic acids	Hydroxycinnamic acids	1.15721	0.502649	1.53477	up	3.50434	up	1.45738	up	2.33214	up	(164.65837, 11308.11)(166.04959, 33984.402)(167.053, 2229.342)(169.05748, 237.39)(146.28802, 473.83752)(167.17932, 9951.188)(167.05702, 1754.7001)(147.04308, 15034.489)(148.04518, 1206.6832)(207.178, 488.1467)(186.27342, 4178.02)(190.01149, 1267.9067)(189.54489, 2206.955)(169.6924, 6079.1636)
Chrysoeriol 7-O-apiosyl-glucoside/Luteolin 7-O-rutinoside/Apigenin 6,8-di-C-glucoside/Kaempferol 3-O-rutinoside/Kaempferol 3-O-galactoside 7-O-rhamnoside	Flavonoids	Flavones/Flavones/Flavones/Flavonols/Flavonols	1.15718	0.490627	-2.39174	down	-1.46214	down	-1.32594	down	-7.94318	down	(594.14264, 515.0633)(577.16516, 12801.028)(578.1694, 3098.8672)(581.1609, 1139.3025)(577.1687, 11174.457)(578.1718, 2506.0037)(579.17175, 332.74)
Chrysoeriol 7-O-glucoside/Isorhamnetin 3-O-rutinoside	Flavonoids	Flavones/Flavonols	1.15711	0.314728	-0.487659	down	-0.665541	down	0.132165	up	2.10537	up	(463.48587, 3702.7107)(464.91473, 8285.07)(465.6299, 2446.245)(444.81778, 2095.7595)(445.0904, 685.04)(445.70126, 2784.9697)(448.1209, 7867.622)(450.79297, 8185.606)(451.1182, 4432.28)(501.8772, 579.82904)(485.4839, 4961.0073)(486.61038, 1248.5903)(488.11115, 624.39124)(467.0996, 4704.244)
Pelargonidin 3-O-arabinoside	Flavonoids	Anthocyanins	1.1564	0.32886	9.25281	up	10.844	up	-3.20388	down	3.90919	up	(404.9024, 2998.4343)(406.61026, 3184.705)(386.59387, 4529.72)(406.106, 1645.0851)(387.79178, 4255.7)(389.1088, 5228.9)(444.571, 1184.4733)(427.4964, 1486.9395)(410.6182, 2890.5222)(411.94717, 451.9457)
Resveratrol 3-O-glucoside	Stilbenes	Stilbenes	1.15603	0.257033	-6.52988	down	14.0329	up	-6.49583	down	-6.31773	down	(390.37686, 1525.5713)(392.63684, 866.07)(376.63568, 665.1)(393.14307, 899.2925)(394.1513, 186.77)(377.1438, 1363.9713)(377.81104, 516.8067)(435.10718, 275.98166)(415.12875, 20293.035)(416.13147, 4739.302)(417.1251, 729.02)(395.11133, 4356.2344)(396.11487, 360.208)
Cyanidin 3-O-(6''-caffeoyl-glucoside)/Delphinidin 3-O-(6''-p-coumaroyl-glucoside)	Flavonoids	Anthocyanins	1.15419	0.61194	-17.0796	down	-17.0239	down	-17.0456	down	0.155525	up	(595.54474, 5650.7104)(594.1418, 910.735)(597.1486, 4321.473)(613.1446, 6795.3696)
p-Coumaroyl glycolic acid	Phenolic acids	Hydroxycinnamic acids	1.15115	0.337445	-0.29546	down	2.03918	up	0.386061	up	1.1239	up	(223.5578, 3911.4102)(205.86581, 5515.357)(207.55322, 3980.7703)(208.0565, 963.46)(223.06163, 8417.055)(224.05621, 702.6)(205.97469, 4965.5645)(207.4867, 793.6629)(263.0122, 16256.98)(266.01532, 7969.535)(245.88693, 27227.39)(244.40479, 15890.914)(247.0071, 3305.77)(248.45303, 4207.434)(229.59358, 3766.8958)(230.70593, 1492.9401)(231.042, 1576.29)
Theaflavin	Flavonoids	Flavanols	1.15051	0.586144	-17.1631	down	-0.718136	down	-6.31431	down	0.916665	up	(564.13306, 1980.99)(565.1241, 123.28)(547.4582, 8937.094)(548.05084, 1355.4108)(549.1258, 1686.8114)(550.12726, 796.94)(590.124, 1608.3151)(591.1243, 166.16)(571.6201, 493.14)
Cyanidin 3-O-glucoside/Cyanidin 3-O-galactoside/Petunidin 3-O-arabinoside/Peonidin 3-O-arabinoside	Flavonoids	Anthocyanins	1.14781	0.266253	1.16251	up	-17.0393	down	1.3001	up	3.25441	up	(450.53867, 2291.5125)(454.4431, 940.5567)(455.1139, 684.305)(432.63184, 3425.4097)(434.09967, 2486.3123)(436.59906, 2315.585)(450.7262, 9751.371)(451.74924, 2567.8389)(452.12286, 289.84)(435.3629, 1867.005)(437.6277, 2339.085)(438.1245, 1338.55)(474.0985, 259.79498)(457.4482, 925.81146)(459.5317, 597.03284)(459.775, 670.68)(460.114, 234.78)
Pelargonidin 3-O-glucosyl-rutinoside	Flavonoids	Anthocyanins	1.14368	0.340649	-0.0631396	down	18.2551	up	16.9293	up	0.149011	up	(746.24, 13109.402)(747.245, 3963.264)
2,3-Dihydroxy-1-guaiacylpropanone	Other polyphenols	Hydroxybenzoketones	1.14299	0.463052	-1.46995	down	-0.514226	down	-1.5081	down	-1.68318	down	(213.21509, 18862.752)(214.41087, 2676.3838)(215.5315, 5315.85)(216.74388, 2628.8635)(217.0819, 1899.2)(195.05623, 3007.3499)(213.41083, 29557.21)(214.5216, 8878.366)(215.74524, 1182.0299)(217.0866, 2858.48)(196.7383, 6991.898)(197.62196, 1171.3705)(198.56549, 5343.86)(251.70277, 13607.552)(252.03496, 1230.9725)(253.0262, 2737.665)(238.03206, 1736.8728)(237.93468, 7191.061)(238.56444, 1607.2084)(…
Medioresinol/Trachelogenin	Lignans	Lignans	1.1425	0.499831	1.14424	up	0.715643	up	1.21696	up	0.477446	up	(388.8236, 9999.261)(390.2658, 4445.289)(391.8284, 4931.39)(393.16284, 2542.34)(370.6845, 8514.608)(373.65125, 12327.375)(375.14868, 9584.71)(389.7427, 9574.568)(391.075, 8119.177)(393.1709, 2446.77)(394.1629, 14472.65)(371.39127, 13159.866)(372.57678, 4046.3718)(374.1488, 3485.88)(376.1703, 16671.96)(429.83917, 1266.8984)(432.45654, 1533.3033)(433.1135, 8719.84)(410.611, 6746.983)(412.1085, 6904…
4-Vinylsyringol	Other polyphenols	Alkylmethoxyphenols	1.13955	0.447552	0.151992	up	2.51441	up	-0.122296	down	0.550062	up	(242.52348, 7436.229)(243.4321, 4625.951)(245.1039, 3563.7234)(246.10756, 942.2967)(224.44917, 41775.39)(225.6334, 6679.753)(243.76851, 44606.523)(244.10202, 4976.4443)(245.10611, 234.58499)(227.09666, 3434.4868)(228.25345, 4583.0464)(228.88097, 3948.1367)(229.43481, 691.14996)(281.79565, 8158.9434)(283.72452, 2430.9768)(263.04544, 7814.4014)(264.04855, 456.59003)(266.75467, 21907.44)(266.08694, …
Ellagic acid arabinoside	Phenolic acids	Hydroxybenzoic acids	1.13951	0.691308	-0.637093	down	-11.9597	down	-1.05098	down	-0.761464	down	(436.7169, 463.2867)(417.37524, 547.63995)(419.8415, 8039.5654)(420.55154, 7490.165)(440.0777, 1440.6743)(420.7238, 3931.2847)(421.63498, 1071.0642)(422.0485, 753.79)(473.01236, 6150.305)(455.80518, 4835.333)(456.01123, 464.93)(461.03867, 3273.8499)(439.0349, 3728.7642)
1,2-Diferuloylgentiobiose	Phenolic acids	Hydroxycinnamic acids	1.13929	0.296617	-17.6689	down	2.21154	up	0.251656	up	-0.532998	down	(695.199, 253.4)(679.68274, 1607.52)(679.72174, 1417.7656)(680.2303, 494.62)(718.44635, 19685.865)(719.4772, 11952.728)(720.22784, 4710.99)(721.2304, 539.52)
Daidzin	Flavonoids	Isoflavonoids	1.13671	0.266704	17.0895	up	17.8413	up	-0.0290953	down	18.6161	up	(419.11063, 1503.2426)(400.11282, 10964.083)(401.10815, 1891.4867)(402.11783, 765.8133)(403.109, 391.905)(419.37784, 1558.2)(421.63785, 1600.835)(422.1397, 2761.05)(401.87616, 1267.1799)(403.1296, 1052.52)(456.07867, 1301.4822)(460.75815, 628.4167)(461.0891, 555.99)(439.1926, 2299.4475)(439.88608, 1622.8589)(443.6073, 3202.98)(444.1053, 1556.45)(421.8894, 7064.4453)(423.22726, 2572.4001)(424.6933…
6''-O-Acetylgenistin	Flavonoids	Isoflavonoids	1.13028	0.280486	0.527393	up	1.29382	up	-0.0619723	down	1.18555	up	(456.36502, 3114.2412)(460.1135, 135.93)(481.13052, 28714.162)(459.8607, 5968.016)(462.88348, 42827.79)(463.13394, 100241.66)(497.4375, 12977.137)(498.1084, 2818.6978)(499.10898, 311.84)(480.69434, 4848.3896)(482.60098, 1447.635)(483.1011, 1929.39)(484.1037, 17242.24)(485.1071, 3849.34)
Piceatannol 3-O-glucoside	Stilbenes	Stilbenes	1.12923	0.291615	-1.30396	down	-0.898256	down	-0.106934	down	-1.01596	down	(408.63052, 1695.7184)(392.20416, 2657.8115)(393.1216, 5267.29)(410.6099, 17970.475)(408.1413, 6762.5425)(409.1356, 170.33)(391.1354, 1782.1866)(392.1328, 89.89)(393.1242, 2337.46)(394.1346, 1038.57)(449.09497, 2877.1565)(429.1137, 1977.9)(430.1174, 322.92)(411.10397, 65376.51)(412.1081, 14161.363)
Sesamin/Episesamin	Lignans	Lignans	1.12863	0.851351	1.37297	up	1.31496	up	-6.77686	down	-6.37908	down	(355.39545, 14355.961)(356.11182, 1282.4434)(359.1216, 653.66)(338.10828, 4072.7832)(339.1071, 717.63)(357.12152, 9627.107)(359.6361, 921.875)(338.2767, 2635.0667)(342.1248, 2054.26)(394.412, 1434.8734)(394.0774, 202.8)(380.0672, 19795.633)(380.8225, 9840.728)(381.0767, 3053.47)(379.22195, 3517.4763)(380.1068, 538.6)(381.1169, 1890.24)(361.2784, 9551.481)(362.09485, 725.26)
Xanthohumol/Isoxanthohumol	Flavonoids	Chalcones/Flavanones	1.12852	0.420654	1.14168	up	-1.51791	down	1.62675	up	-1.78962	down	(355.0562, 18642.027)(356.9894, 6774.2085)(357.49063, 4488.1367)(358.82553, 11050.633)(359.1629, 4172.18)(336.75986, 7238.986)(338.8106, 8121.69)(339.7495, 11440.025)(340.90088, 12295.183)(355.2118, 21597.305)(356.36008, 4047.613)(337.21463, 22266.969)(338.2861, 6334.0396)(340.6537, 607.015)(393.36462, 14816.964)(394.12057, 7913.3423)(395.12653, 2306.1802)(378.56042, 2678.0693)(378.24323, 20408.6…
Pelargonidin 3-O-(6''-succinyl-glucoside)	Flavonoids	Anthocyanins	1.1285	0.277639	-0.0664511	down	1.66468	up	1.06444	up	0.421157	up	(533.14154, 1273.6084)(515.87256, 2432.1855)(516.119, 349.27002)(535.29865, 6951.2217)(536.1582, 302.36)(517.13464, 2317.1519)(573.08124, 4442.3267)(574.084, 622.04)(538.8671, 3914.1353)(539.12866, 1991.525)
Tangeretin/7-Oxomatairesinol/Sesamolinol	Flavonoids/Lignans/Lignans	Flavones/Lignans/Lignans	1.12701	0.571077	2.58693	up	1.44841	up	-0.923276	down	0.54435	up	(376.80676, 45002.23)(355.51215, 9579.043)(358.12036, 908.7666)(374.78552, 13172.828)(375.2793, 22889.818)(376.1387, 20670.256)(377.64514, 77506.91)(378.1493, 29387.42)(357.12415, 4550.28)(360.13354, 14985.695)(411.0841, 2121.2673)(395.4451, 8959.937)(396.11417, 1223.6082)(379.10428, 5314.935)(380.1068, 1128.49)
Petunidin 3-O-(6''-acetyl-glucoside)	Flavonoids	Anthocyanins	1.12308	0.267291	17.8135	up	-0.00742912	down	11.0835	up	17.6398	up	(505.86838, 6602.694)(507.55975, 2925.4514)(508.1363, 5247.17)(544.1312, 5875.4014)(545.129, 1154.9951)(506.2666, 5228.11)(507.464, 1902.3799)(508.136, 4609.093)(562.0893, 203.45)(524.13275, 9621.7)(525.1321, 1086.768)(526.1488, 860.67206)(527.1506, 4553.0674)(528.15967, 391.75)
5-Heptadecylresorcinol	Other polyphenols	Alkylphenols	1.11928	0.356232	-0.84991	down	-0.963582	down	-0.252031	down	-0.876061	down	(348.9227, 2019.6326)(353.31934, 440.465)(332.2976, 37763.293)(333.29633, 8649.312)(334.09415, 1166.214)(351.47626, 15872.601)(352.1809, 4067.0364)(335.56476, 14721.082)(334.3013, 11186.516)(335.80518, 1684.155)(336.3074, 3430.17)(388.68765, 10877.438)(389.57822, 17622.863)(390.45697, 5387.9067)(391.26337, 1518.6575)(392.2716, 136.52)(370.9202, 13426.434)(373.50928, 1397.0951)(373.59506, 1772.549…
Hesperetin	Flavonoids	Flavanones	1.11847	0.265438	-0.260318	down	0.906735	up	0.49589	up	3.33589	up	(303.3503, 23045.064)(304.89935, 8815.299)(286.2025, 43194.45)(287.5334, 5991.713)(288.95276, 2540.0051)(303.1945, 9646.896)(304.09073, 2738.1301)(289.0865, 15753.04)(341.78955, 2938.255)(324.28336, 435.07)(325.03613, 444.72)(325.49472, 1606.8904)(329.07623, 906.985)(309.1131, 2797.423)(309.66437, 6728.068)
5,6-Dihydroxy-7,8,3',4'-tetramethoxyflavone	Flavonoids	Flavones	1.1174	0.211104	-8.65031	down	-2.26997	down	-2.25401	down	-1.88932	down	(375.3901, 9948.82)(377.30533, 1542.9421)(358.0909, 2804.646)(361.1055, 738.17)(377.49146, 1622.2837)(377.1054, 324.53)(359.53397, 2138.2288)(361.61035, 275.135)(362.1102, 733.91)(417.21628, 693.60144)(398.39438, 2606.5967)(400.19937, 941.7171)(402.1042, 201.53)(379.6705, 59585.105)(381.24753, 80990.13)(382.08536, 32687.664)(383.07968, 14721.847)(384.08688, 859.0733)
Galangin/Genistein/Baicalein/7,3',4'-Trihydroxyflavone	Flavonoids	Flavonols/Isoflavonoids/Flavones/Flavones	1.11653	0.771028	0.0550048	up	-0.105391	down	0.19013	up	0.388758	up	(272.86322, 7377.542)(272.06226, 1107.0349)(273.0567, 6748.865)(256.0567, 689.135)(271.0604, 12863.29)(272.0638, 370.19)(293.04095, 21156.848)(294.04614, 1682.909)(295.0412, 1130.404)(279.04694, 1032.205)
Eriodictyol	Flavonoids	Flavanones	1.1147	0.755376	0.0559966	up	-0.1076	down	0.189433	up	0.39551	up	(292.07654, 291.09)(272.56146, 9089.12)(272.06226, 1107.0349)(273.0567, 6748.865)(291.41687, 786.82336)(274.0702, 531.23)(315.06976, 264.605)(293.04092, 21063.861)(294.0461, 1672.1309)(295.0412, 1130.404)
Apigenin 6,8-C-galactoside-C-arabinoside/Apigenin 7-O-apiosyl-glucoside	Flavonoids	Flavones	1.11352	0.223746	1.25286	up	1.5135	up	-0.105469	down	2.5215	up	(564.3012, 1411.88)(565.1241, 123.28)(547.14014, 7652.3633)(548.14417, 785.375)(566.66833, 3197.4949)(566.1761, 455.49)(547.524, 8315.613)(548.14984, 2006.71)(549.1693, 312.78)(590.12415, 1363.2675)(591.1249, 188.405)(590.36633, 2625.0576)(589.1512, 1580.4332)(571.4642, 793.7067)(574.1309, 2187.34)
3,7-Dimethylquercetin/Jaceosidin	Flavonoids	Flavonols/Flavones	1.11348	0.248483	1.63794	up	2.42388	up	0.162529	up	2.30802	up	(332.07883, 12070.466)(332.08527, 3580.2366)(312.66336, 13124.865)(313.06653, 1524.1615)(314.06354, 303.52002)(334.65366, 6188.848)(314.57788, 5508.04)(317.083, 648.49)(318.0927, 70109.27)(369.02734, 4984.285)(353.02655, 1483.575)(354.52905, 365.41)(356.03308, 201.355)(353.78052, 19998.473)(354.06757, 1714.4583)(338.49435, 8369.147)(338.0633, 345.51)
Diosmin/Neodiosmin	Flavonoids	Flavones	1.11114	0.194014	-0.154035	down	0.408348	up	0.155312	up	-0.761826	down	(610.1794, 21004.654)(611.1802, 11532.5625)(612.1783, 7923.465)(613.1782, 1958.2726)(614.1771, 416.7786)
Dimethylmatairesinol	Lignans	Lignans	1.10845	0.217243	-1.98739	down	0.22317	up	-0.317453	down	-0.663371	down	(387.3575, 14826.425)(388.97083, 13101.959)(389.73898, 21075.0)(390.17316, 9264.954)(368.2038, 9733.638)(370.1744, 4088.52)(371.1628, 9049.33)(373.178, 20542.5)(388.06174, 6153.341)(389.51932, 560.50336)(369.86188, 14196.557)(372.17398, 45672.582)(373.51196, 25750.89)(373.67493, 20442.4)(425.88474, 21385.52)(429.141, 19371.95)(430.1535, 36957.08)(407.114, 6078.05)(409.41296, 31164.416)(410.4385, …
Cyanidin 3-O-glucosyl-rutinoside	Flavonoids	Anthocyanins	1.1051	0.217302	-0.178488	down	0.237383	up	-0.00346057	down	-0.584525	down	(758.2163, 18481.838)(759.21704, 13303.7705)(786.246, 183.38501)
Piceatannol	Stilbenes	Stilbenes	1.10482	0.385973	-0.735113	down	-0.897171	down	-0.998884	down	-1.48856	down	(245.16817, 36966.695)(246.08168, 4586.121)(247.08319, 453.59003)(247.0809, 18891.404)(248.0871, 2653.22)(231.08525, 14238.376)(232.08946, 955.73694)(283.04016, 21576.73)(271.035, 134.54)(267.05798, 16956.535)(250.38911, 254.58667)
m-Coumaric acid/o-Coumaric acid	Phenolic acids	Hydroxycinnamic acids	1.10397	0.236755	6.91177	up	-5.98386	down	13.2357	up	14.1105	up	(164.37741, 2234.8193)(146.0362, 339.30002)(167.83315, 2715.2253)(170.0722, 1512.31)(147.04214, 19084.008)(148.04518, 1206.6832)(190.0499, 337.92)
Apigenin 6,8-C-arabinoside-C-glucoside	Flavonoids	Flavones	1.10368	0.257106	-16.8552	down	1.5135	up	-0.105469	down	-16.6431	down	(565.1416, 252.2)(547.1451, 8132.3574)(548.1495, 826.32666)(547.1466, 9469.2)(548.14984, 2006.71)(549.1693, 312.78)(593.13916, 573.58746)(569.12573, 709.2133)
Quercetin 3-O-rutinoside/Quercetin 3-O-galactoside 7-O-rhamnoside/Quercetin 3-O-rhamnosyl-galactoside/Kaempferol 3-O-sophoroside/Kaempferol 3,7-O-diglucoside	Flavonoids	Flavonols	1.10189	0.198074	-0.193585	down	0.44185	up	0.157092	up	-0.702026	down	(613.1773, 1661.93)(612.13666, 9297.561)(613.1782, 2258.0635)(614.1771, 437.20645)
Delphinidin 3-O-rutinoside/Cyanidin 3-O-sophoroside/Cyanidin 3,5-O-diglucoside	Flavonoids	Anthocyanins	1.10154	0.220426	-0.205631	down	0.507551	up	0.154329	up	-0.684856	down	(612.13666, 10600.589)(613.1782, 2578.975)(614.1771, 493.55933)(612.1771, 8964.46)(613.1773, 2066.19)
2-Hydroxybenzoic acid	Phenolic acids	Hydroxybenzoic acids	1.10053	0.428424	-20.2897	down	-20.2339	down	-0.86762	down	-6.9089	down	(138.19478, 1027.5399)(122.02803, 612.995)(125.03655, 637.57996)(141.8808, 3472.6277)(142.85127, 852.69403)(121.849464, 8529.852)(125.03905, 1916.2949)(178.99303, 8742.11)(179.9988, 3455.697)(159.89806, 2010.6284)(160.98544, 76.240005)(165.03163, 884.7555)(166.03407, 1065.5265)(146.02054, 181468.28)(147.84285, 46106.246)(148.02536, 10129.1)
Jaceidin 4'-O-glucuronide	Flavonoids	Flavonols	1.10043	0.333292	-0.632395	down	0.865693	up	-0.0872358	down	-17.425	down	(538.1254, 7742.336)(539.1294, 2173.367)(538.12445, 10613.998)(539.1282, 1486.2812)(540.1247, 462.38)(525.12085, 3852.5562)(576.0806, 1151.8734)(562.0889, 314.14667)
p-Coumaric acid ethyl ester	Phenolic acids	Hydroxycinnamic acids	1.1001	0.961285	1.03281	up	-12.1275	down	2.24017	up	1.59415	up	(193.35742, 30321.111)(194.35358, 23855.436)(195.58691, 3934.648)(196.09381, 4133.725)(175.40532, 2470.421)(177.52235, 14031.031)(178.70709, 7949.2085)(179.08089, 5004.4336)(195.09251, 112859.43)(196.84648, 54370.844)(197.09595, 21704.64)(177.92886, 29402.889)(179.08426, 20965.107)(179.0836, 15825.11)(232.26349, 2201.8213)(234.0455, 412.9)(215.43332, 14352.836)(217.47318, 8184.7686)(217.77527, 45…
Pelargonidin 3-O-rutinoside	Flavonoids	Anthocyanins	1.09922	0.161545	-18.8997	down	0.958586	up	-0.177449	down	-0.875958	down	(579.46405, 15017.29)(580.18854, 5356.624)(581.1852, 1623.334)(561.17523, 12657.27)(562.1794, 2722.04)(563.1769, 266.97)(583.18866, 1178.88)(581.195, 197.21)(567.4454, 2399.0674)(567.1869, 100.92)(607.1802, 475.3833)
Feruloyl glucose	Phenolic acids	Hydroxycinnamic acids	1.09881	0.179019	-2.01888	down	1.07682	up	0.233379	up	-1.65319	down	(360.9458, 4213.8193)(361.1308, 1868.04)(340.1115, 1406.6951)(360.58667, 5194.758)(361.73126, 7237.6577)(341.61978, 13207.512)(395.07184, 19524.293)(396.07666, 2935.009)(397.07477, 573.37)(380.4067, 3590.55)(382.40637, 83470.7)(382.0809, 30487.58)(383.0772, 23573.12)(379.5166, 40601.36)(380.10605, 5977.316)(381.10486, 1453.8287)(362.42722, 6048.248)(366.1065, 3061.96)
Hydroxycaffeic acid	Phenolic acids	Hydroxycinnamic acids	1.09752	0.355228	-1.29302	down	-1.31589	down	-0.173562	down	-2.04129	down	(200.44861, 4164.858)(201.05408, 3303.4268)(202.05408, 11155.893)(183.71219, 2321.8345)(184.04364, 1703.9401)(236.53186, 24520.88)(219.74068, 577.4505)(219.02562, 465016.97)(220.80379, 41790.188)(221.02522, 34996.742)(201.01578, 5047.13)
Chicoric acid	Phenolic acids	Hydroxycinnamic acids	1.09556	0.142976	2.0192	up	0.411853	up	0.941095	up	2.05709	up	(479.0797, 13002.084)(480.08377, 2199.9663)(456.0677, 953.04504)(480.3539, 3024.7625)(481.09366, 31430.475)(462.2889, 3642.4915)(462.5985, 427.01498)(463.0986, 162.53)(515.1861, 3617.5444)(499.0447, 2737.1067)(497.5234, 7365.916)(498.97986, 1534.3129)
Delphinidin 3-O-(6''-acetyl-glucoside)	Flavonoids	Anthocyanins	1.09465	0.229379	1.04089	up	-18.0226	down	0.21837	up	2.86816	up	(507.11844, 12256.598)(508.11655, 7927.5796)(509.11975, 1160.38)(492.1128, 1358.0359)(495.1091, 725.2)(508.13574, 5033.18)(492.11954, 1060.7833)(495.10925, 405.365)(551.1004, 857.52)(530.0977, 3036.66)
1,2,2'-Trisinapoylgentiobiose	Phenolic acids	Hydroxycinnamic acids	1.09192	0.25929	0.174859	up	0.888866	up	0.361119	up	-0.665717	down	(1000.08203, 7478.328)(1001.27655, 6951.7373)(1002.2783, 2072.04)(1003.2535, 905.38745)(1004.245, 552.385)(982.7644, 6796.252)(982.7687, 3528.885)(983.7682, 1127.0)(983.2638, 3621.3728)(984.2631, 1380.8013)
Carvacrol	Other polyphenols	Phenolic terpenes	1.08864	0.360986	-0.885943	down	0.190961	up	-0.192572	down	-0.263561	down	(177.02711, 13850.465)(177.0685, 15188.87)(173.09435, 2355.1584)(133.10042, 73675.61)(134.10294, 8231.351)(189.06859, 3948.588)(190.0557, 448.28)(151.11084, 28171.234)(152.1138, 4502.17)(153.1262, 376.82)(155.58482, 354.345)
5,3',4'-Trihydroxy-3-methoxy-6:7-methylenedioxyflavone 4'-O-glucuronide	Flavonoids	Flavonols	1.08844	0.334671	-17.0117	down	-16.956	down	-11.3808	down	-16.7996	down	(502.6437, 1942.4015)(504.07605, 2463.9226)(542.0381, 6130.1274)(526.0629, 7050.5)
Myricetin 3-O-arabinoside	Flavonoids	Flavonols	1.08708	0.283438	-20.1508	down	-1.88055	down	-0.631803	down	-2.68855	down	(454.10132, 546.47003)(433.22055, 1125.2452)(435.07715, 1448.22)(436.091, 2856.5498)(453.04474, 2604.692)(452.90533, 1177.66)(433.82996, 634.4025)(434.0884, 241.64)(479.0812, 2402.7468)(456.06354, 490.93143)
Phlorin	Other polyphenols	Other polyphenols	1.08551	0.15413	-1.00847	down	-0.0723031	down	0.165536	up	-8.80086	down	(290.7857, 4412.691)(291.91934, 29656.58)(292.0865, 16702.97)(274.08228, 4708.7065)(291.77167, 242.55666)(274.09152, 8751.883)(275.68774, 161.61198)(328.53183, 15132.888)(330.18195, 67339.19)(331.1847, 8753.704)(332.13248, 3531.8025)(333.06387, 11770.631)(311.7825, 5620.181)(313.63272, 701.50757)(314.2444, 490.18)(315.0462, 865.93)(313.67188, 6419.299)(315.41656, 5056.429)(316.0794, 6189.173)(293…
Avenanthramide 2f	Phenolic acids	Hydroxycinnamic acids	1.08513	0.418761	1.68402	up	0.831877	up	0.137762	up	0.85057	up	(330.09225, 962.84)(333.60687, 1428.275)(312.71854, 6356.1875)(312.75998, 2985.5203)(333.3239, 79053.836)(333.85825, 18501.936)(334.10773, 20367.115)(313.778, 42445.812)(315.0936, 10850.416)(316.69928, 3078.9038)(369.61798, 15290.255)(370.92163, 2946.773)(371.9196, 3186.847)(373.3933, 440.15665)(352.34442, 7030.617)(353.04172, 813.23145)(353.08365, 10254.684)(354.08823, 4072.1887)(355.28638, 998.…
Ferulic acid 4-O-glucoside	Phenolic acids	Hydroxycinnamic acids	1.08476	0.188612	-7.89433	down	1.07682	up	0.233379	up	-20.2603	down	(360.90488, 1050.8511)(361.1308, 1868.04)(340.1115, 1406.6951)(360.57687, 4643.921)(361.46216, 5787.6367)(339.1171, 1303.0033)(395.07184, 19524.293)(396.07666, 2935.009)(397.07477, 573.37)(379.0987, 39756.387)(380.10538, 6187.4404)(381.10486, 1453.8287)(362.09094, 460.3125)
Isorhamnetin 3-O-galactoside/Isorhamnetin 4'-O-glucoside	Flavonoids	Flavonols	1.08446	0.13742	-18.0082	down	0.83996	up	0.183887	up	-17.796	down	(461.11142, 17309.87)(462.11523, 3175.7734)(463.1358, 218.13)(479.11533, 343.84)
4-Vinylphenol	Other polyphenols	Alkylphenols	1.0826	0.253575	-1.83559	down	0.546361	up	-0.43652	down	-2.98487	down	(122.06247, 11142.599)(124.453255, 1806.8092)(102.04632, 27732.758)(121.190544, 4196.18)(103.053734, 437932.22)(104.05723, 39294.402)(160.69026, 633.57336)(146.93922, 30586.188)(144.71497, 42729.953)(145.87387, 21517.613)(146.05849, 10332.614)(126.61211, 18114.682)(129.38226, 18022.352)(130.0495, 20737.14)
5-Pentacosylresorcinol	Other polyphenols	Alkylphenols	1.08256	0.603529	-0.54284	down	-0.59603	down	-0.181721	down	-0.337472	down	(442.40826, 1370.2771)(500.39084, 75517.984)(501.3908, 23457.9)(502.3837, 4149.644)(504.3968, 193.725)(483.04172, 4030.7937)(466.4033, 3514.3838)(467.40796, 1068.9008)
24-Methylcholesterol ferulate/24-Methylenecholestanol ferulate	Phenolic acids	Hydroxycinnamic acids	1.08196	0.327998	-1.64591	down	-0.881859	down	-0.734851	down	-22.9243	down	(577.66797, 1736.8724)(578.82135, 634.35394)(579.41614, 239.00667)(559.48517, 922.82086)(560.9016, 301.84)(564.4136, 436.99)(577.61804, 3342.1829)(578.4073, 1751.8334)(579.40173, 203.92001)(560.6289, 1250.9155)(561.4077, 249.98)(615.3958, 9678.845)(616.3972, 4218.955)(597.374, 1854.3824)(598.3938, 314.715)(599.4054, 83397.29)(600.4083, 37026.836)(601.4101, 13468.126)(602.41223, 2202.684)(581.9133…
Isopimpinellin	Other polyphenols	Furanocoumarins	1.07953	0.424704	-1.22021	down	-1.94587	down	-1.73662	down	1.21577	up	(247.30667, 10050.05)(248.05766, 1637.4485)(249.0563, 154.6)(229.28102, 1043.0024)(233.0583, 361.70337)(247.05646, 11647.6)(248.05956, 2045.52)(232.59134, 3431.932)(233.05966, 2295.4185)(288.685, 1057.1362)(290.61783, 2031.3121)(267.2795, 4173.264)(268.015, 1444.0912)(271.04294, 725.63434)(272.38785, 1397.2534)(273.0506, 3019.26)(251.14496, 8738.965)(252.0337, 902.09906)(253.027, 1564.5886)
Apigenin 7-O-glucoside	Flavonoids	Flavones	1.07883	0.494637	0.48159	up	1.87347	up	0.471063	up	0.569429	up	(421.14725, 16868.223)(422.15253, 3732.1587)(423.154, 980.02997)(402.5994, 1345.0327)(406.56534, 962.2457)(406.1424, 214.38)(421.14624, 34766.19)(422.15274, 7678.1157)(423.15186, 328.91)(404.07947, 34878.035)(405.3455, 8272.58)(405.92386, 2050.662)(408.163, 245.51)(461.11072, 5077.988)(462.1143, 1196.1267)(441.59265, 5188.438)(442.09506, 1869.6068)(445.1446, 12402.543)(446.1495, 1533.5302)(425.11…
7,4'-Dihydroxyflavone/Chrysin/Daidzein	Flavonoids	Flavones/Flavones/Isoflavonoids	1.07826	0.307436	0.603415	up	-0.302081	down	0.556156	up	1.44563	up	(254.64958, 9384.17)(255.31696, 1516.3107)(239.76956, 490.91718)(257.74094, 2035.5265)(259.0691, 317.66)(241.46208, 27409.98)(275.0136, 2563.4976)(281.68698, 24340.832)(282.0598, 2191.2966)(259.59116, 2693.2122)(260.03543, 776.5)
24-Methyllathosterol ferulate	Phenolic acids	Hydroxycinnamic acids	1.0771	0.426985	-1.64591	down	-0.881859	down	-0.734851	down	-2.90486	down	(577.66797, 1736.8724)(578.82135, 634.35394)(579.41614, 239.00667)(559.26874, 1341.3687)(560.1517, 428.0025)(564.4136, 436.99)(577.7817, 3088.4424)(578.4073, 1751.8334)(579.40173, 203.92001)(560.6289, 1250.9155)(561.4077, 249.98)(615.64606, 8854.993)(616.73065, 3808.6777)(622.40515, 1554.24)(597.3748, 1726.1226)(598.3938, 314.715)(599.40533, 78673.26)(600.4083, 35116.688)(601.41, 13284.686)(602.4…
Ellagic acid	Phenolic acids	Hydroxybenzoic acids	1.07636	0.208233	16.99	up	-0.0321989	down	16.8598	up	17.8738	up	(304.5126, 1434.52)(305.0206, 1511.075)(287.5027, 4084.4722)(288.33914, 1219.9667)(289.0145, 2331.59)(305.02368, 1837.6499)(289.0151, 202.05)(342.9675, 375.16)(343.982, 386.17)(344.9753, 375.45)(346.9721, 362.12)(327.37192, 11373.281)(329.00656, 1998.2568)(307.65848, 3683.3503)(309.9915, 990.13)(310.9968, 2515.85)(311.9893, 421.47)
Quercetin 3-O-glucuronide	Flavonoids	Flavonols	1.07588	0.126986	1.56079	up	0.541735	up	0.950403	up	1.96339	up	(463.0845, 257.64)(501.0611, 1962.0399)(463.08716, 1207.3466)(464.08942, 354.45)(479.0798, 19323.531)(480.08383, 3660.6963)(481.0876, 498.82)
Pyrogallol	Other polyphenols	Other polyphenols	1.07515	0.163596	1.66733	up	-0.358147	down	-0.4303	down	2.71669	up	(127.27183, 12563.205)(113.0328, 10018.472)(127.039154, 188137.34)(128.0415, 13373.827)(109.02786, 42162.67)(110.03212, 6145.741)(146.9805, 9988.906)(149.02223, 33110.797)(150.0259, 2733.3037)(151.0348, 145.39333)
Rhoifolin/Isorhoifolin	Flavonoids	Flavones	1.07175	0.207333	-18.8949	down	0.467637	up	-0.222455	down	-9.81148	down	(580.67096, 2176.6902)(581.1727, 212.26)(581.6775, 1136.15)(561.1747, 13657.165)(562.17944, 3336.5532)(563.1808, 718.7825)(605.4575, 665.2972)
Quercetin 3-O-glucoside/Quercetin 3-O-galactoside/Quercetin 4'-O-glucoside/Myricetin 3-O-rhamnoside	Flavonoids	Flavonols	1.06829	0.115837	0.24299	up	-0.379679	down	-0.283262	down	0.563804	up	(464.09012, 2214.2007)(449.1056, 437.64)(465.10217, 10177.566)(466.10767, 1429.4987)(449.1089, 956.78)(487.08572, 2398.5918)(471.0894, 119.13)
Pelargonidin 3-O-sambubioside	Flavonoids	Anthocyanins	1.06792	0.369127	-5.08499	down	1.48861	up	-0.188628	down	1.91431	up	(565.14307, 294.77335)(547.1457, 7365.7944)(548.14954, 1098.5779)(572.1864, 3812.106)(549.42004, 625.36)(605.8047, 8167.6167)(606.13684, 1136.01)(607.1339, 326.84)(590.12305, 1409.47)(591.124, 282.27)(588.5527, 6340.4443)(589.47614, 1566.3033)(573.638, 221.6)(574.1289, 5057.35)
5-Tricosenylresorcinol	Other polyphenols	Alkylphenols	1.06733	0.633577	-0.407222	down	-0.657107	down	-0.115414	down	0.0644881	up	(430.3729, 4103.1997)(412.3618, 1053.04)(413.3742, 31341.016)(414.37744, 8826.055)(415.38, 249.575)(469.3449, 225.21)(455.75815, 23463.643)(456.98508, 82787.875)(457.3388, 227.96)(458.37747, 2533.4387)(435.35648, 164691.83)(436.35956, 46106.484)(437.36185, 6251.9253)(438.36856, 308.99)
Quercetin 3-O-acetyl-rhamnoside/Kaempferol 3-O-acetyl-glucoside	Flavonoids	Flavonols	1.06515	0.308964	-1.57509	down	-6.56597	down	0.491203	up	-2.41932	down	(491.9368, 2210.4329)(493.96744, 2770.2285)(493.7798, 942.37994)(494.61377, 647.29)(495.1177, 1585.91)(472.92484, 6842.726)(474.0969, 163.84)(491.12607, 2914.325)(492.12265, 745.3933)(473.1036, 22715.463)(474.10205, 5008.125)(475.09653, 2530.3037)(513.1015, 4589.7563)(497.08786, 4918.598)(498.72736, 728.04626)(499.0917, 209.05669)
Phloridzin	Flavonoids	Dihydrochalcones	1.06377	0.0904666	2.03116	up	1.48953	up	0.684526	up	2.59288	up	(437.56244, 4536.248)(438.99658, 2254.8623)(439.1423, 731.69)(437.1416, 28465.47)(438.15143, 4053.27)(419.65854, 13765.148)(420.5265, 2734.4019)(424.1569, 233.41)(480.71588, 841.48)(462.88663, 10783.1875)(461.87738, 3308.6606)(464.13928, 250.61499)(465.15335, 3511.685)(444.131, 456.43)
Carnosic acid	Other polyphenols	Phenolic terpenes	1.06304	0.0866821	-2.69634	down	-0.0863336	down	-0.178191	down	-9.49902	down	(333.0631, 24811.588)(334.20407, 4667.2695)(335.26678, 11750.983)(336.21188, 5155.69)(314.23404, 8322.068)(315.6869, 10771.518)(316.1683, 387.94)(334.20773, 2089.2568)(335.21564, 394.65997)(315.43015, 291455.66)(316.29996, 65010.117)(317.194, 19801.623)(318.18896, 764.74)(373.69568, 5763.2534)(373.36688, 6658.8076)(377.1806, 437.61)(355.7478, 3274.56)(357.57953, 975.1071)(358.5365, 6900.7163)(359…
Luteolin 7-O-glucuronide/Kaempferol 3-O-glucuronide	Flavonoids	Flavones/Flavonols	1.06223	0.351209	0.684635	up	-0.483683	down	-0.404147	down	0.83247	up	(463.23602, 12483.305)(464.2408, 1787.2946)(466.84814, 783.39)(466.0953, 8775.56)(467.098, 1823.62)(468.1049, 2272.8)(450.1008, 660.14)(504.05576, 799.31494)(483.02966, 2111.67)(484.0257, 2392.05)
Gallic acid	Phenolic acids	Hydroxybenzoic acids	1.0612	0.137843	21.3025	up	18.1372	up	18.32	up	21.9045	up	(170.52296, 5420.9697)(153.01715, 128.515)(171.02565, 57402.14)(172.0252, 1600.305)(154.0241, 1629.467)(208.98041, 8807.956)(193.00696, 248.7)
8-O-4'-Dehydrodiferulic acid/5-8'-Dehydrodiferulic acid/5-8'-Benzofuran dehydrodiferulic acid/5-5'-Dehydrodiferulic acid	Phenolic acids	Hydroxycinnamic acids	1.06078	0.436387	-6.39207	down	1.40939	up	1.27966	up	-6.26165	down	(386.93814, 1664.6783)(389.1192, 391.9)(369.08676, 914.1967)(369.10614, 9244.197)(409.08878, 15467.305)(410.09164, 2730.5923)(411.09213, 742.62006)
Avenanthramide 2c/Avenanthramide K	Phenolic acids	Hydroxycinnamic acids	1.05837	0.279935	-1.07375	down	0.316043	up	-0.166702	down	-0.0898342	down	(315.69012, 5214.675)(318.33322, 4089.9873)(320.0786, 20130.32)(297.77518, 3608.8035)(298.06326, 6254.7754)(299.06647, 615.54)(316.52203, 3576.0874)(317.0884, 1116.258)(302.27823, 1931.0349)(355.80142, 1491.6304)(357.3749, 1319.2266)(358.47028, 2604.3972)(359.2426, 543.99)(360.0441, 374.38)(341.2615, 3988.3193)(342.03928, 4300.724)(338.7585, 797.27924)(339.05878, 424.65665)(320.8895, 2084.2634)(3…
Pelargonidin 3-O-glucoside	Flavonoids	Anthocyanins	1.05734	0.304836	-2.00561	down	0.387498	up	0.0758012	up	-1.62517	down	(433.1141, 18933.02)(434.11832, 3161.97)(435.11603, 886.0829)(438.1338, 8178.6304)(440.1416, 1553.03)(418.1048, 456.71)(420.1283, 1771.45)(421.1354, 187.87)(459.0867, 1360.51)(456.44287, 2475.2131)(438.0906, 3786.93)
Pallidol	Stilbenes	Stilbenes	1.05725	0.258372	-5.18525	down	0.282219	up	-0.686624	down	2.73004	up	(456.5205, 4178.185)(458.35727, 3683.4)(459.6643, 9978.341)(437.32642, 9074.412)(440.1431, 2211.7651)(441.1495, 2843.42)(456.49075, 3249.37)(437.60666, 25910.135)(439.05743, 6177.2026)(496.25458, 3907.7827)(498.1077, 4868.98)(499.1142, 4845.41)(480.40796, 3247.862)(482.4755, 16701.709)(482.1339, 9915.37)(483.1443, 6733.1)(461.8414, 8936.341)(462.1253, 4712.79)(463.1341, 81783.12)(464.1394, 19479.…
Esculetin	Other polyphenols	Hydroxycoumarins	1.05674	0.436031	-6.22293	down	-11.8884	down	-11.5314	down	1.41641	up	(178.3592, 1272.65)(160.46352, 911.1111)(182.59874, 2295.5667)(184.0453, 2058.195)(162.02881, 2328.3538)(166.0349, 4866.58)(218.99197, 597.5)(218.9825, 658.66)(201.01514, 10057.524)(187.0192, 2968.508)
Scopoletin	Other polyphenols	Hydroxycoumarins	1.05409	0.164541	3.85125	up	-3.79885	down	1.19307	up	4.87451	up	(193.82701, 3863.1729)(195.80142, 1329.2325)(195.54974, 2219.83)(196.0468, 998.95)(174.69951, 1499.5868)(177.03915, 212.67)(193.6887, 31278.432)(195.0548, 1822.9225)(175.03601, 3246.2566)(231.18483, 1610.0027)(234.009, 412.19)(235.006, 235.23)(214.86938, 2578.7563)(216.53708, 28143.977)(199.6281, 355.86798)
3-Methoxynobiletin	Flavonoids	Flavonols	1.05236	0.543487	1.29682	up	2.25506	up	1.0306	up	-0.138664	down	(433.81128, 23515.768)(434.82153, 5404.67)(437.65356, 1187.685)(438.1639, 8176.43)(417.13397, 1027.4025)(433.6323, 8139.4985)(434.48843, 4400.335)(437.1544, 2115.49)(438.169, 10492.74)(439.1707, 12441.13)(418.648, 270.2125)(418.65662, 1968.38)(420.1546, 3161.46)(471.39636, 29796.746)(472.1044, 9446.035)(455.60474, 445.61002)(459.0968, 314.29)(456.53107, 7569.1978)(456.13248, 1850.8634)(438.12607,…
Pelargonidin 3-O-galactoside	Flavonoids	Anthocyanins	1.05158	0.282817	-7.46791	down	0.387498	up	0.0758012	up	-10.4747	down	(433.1141, 18933.02)(434.11832, 3161.97)(435.11603, 886.0829)(459.0867, 1360.51)(457.1044, 240.53)
Secoisolariciresinol-sesquilignan	Lignans	Lignans	1.05089	0.765334	-0.304548	down	-16.7952	down	-2.13419	down	-4.45166	down	(558.93304, 6591.4917)(560.178, 8912.652)(561.83215, 10021.161)(562.9151, 11018.333)(563.9135, 6511.6763)(540.6861, 7197.8936)(542.03864, 4240.08)(559.25446, 4270.012)(560.25665, 2718.0498)(541.67926, 6442.2144)(543.65, 3311.198)(545.4546, 3668.5737)(545.75305, 4857.275)(546.7578, 3252.55)(547.251, 8121.89)(600.7063, 609.35004)(602.2158, 1157.5967)(602.2352, 2133.19)(580.50256, 2334.763)(580.3110…
p-Coumaroyl malic acid	Phenolic acids	Hydroxycinnamic acids	1.0484	0.315577	1.44274	up	0.437571	up	0.716747	up	1.60634	up	(284.39944, 716.9267)(267.06732, 2318.6384)(285.0803, 234.38335)(264.71268, 2165.876)(266.8187, 1465.3362)(267.0681, 1978.77)(303.0485, 45037.176)(304.05286, 6492.6694)(305.05725, 738.2945)
Quercetin/Morin/6-Hydroxyluteolin	Flavonoids	Flavonols/Flavonols/Flavones	1.04803	0.294955	0.915742	up	-0.627594	down	0.140132	up	1.05324	up	(303.73184, 39638.066)(304.0528, 8038.26)(305.05728, 821.95)(284.0325, 27263.072)(285.0339, 8347.265)(303.0554, 9787.299)(304.06134, 1691.2279)(305.0525, 385.15)(344.01263, 2829.8142)(327.50732, 2011.8651)(327.24664, 416.15802)(312.04175, 1058.1799)
p-Coumaric acid 4-O-glucoside	Phenolic acids	Hydroxycinnamic acids	1.04585	0.660371	0.343882	up	-7.35349	down	-1.42778	down	-0.545298	down	(327.1561, 4885.3613)(327.90472, 3063.2478)(328.11078, 274.725)(308.35333, 5873.148)(310.42957, 681.99335)(329.11734, 566.62836)(330.1197, 1224.22)(331.1089, 606.78)(332.1181, 13200.19)(309.9898, 50288.777)(311.10724, 9302.242)(312.37875, 992.33136)(314.1016, 1915.3434)(366.0624, 962.1125)(370.068, 407.14)(371.0636, 75.16)(349.0538, 8158.19)(351.0658, 166.03)(352.34747, 4973.61)(331.1832, 6789.69…
Rosmarinic acid	Phenolic acids	Hydroxycinnamic acids	1.04436	0.325332	2.07431	up	0.818	up	-2.33507	down	-4.83283	down	(361.8793, 15453.039)(362.70697, 8574.188)(364.4734, 34831.52)(365.0995, 37040.715)(343.8074, 6151.4966)(345.66748, 3648.9824)(346.9014, 7810.3887)(347.08282, 13952.449)(362.42914, 13790.416)(365.09985, 40712.633)(366.1064, 8759.68)(343.08783, 7083.497)(402.2982, 844.57)(403.61792, 442.17715)(404.54758, 256.4675)(385.485, 1821.7001)(387.03766, 170.785)(383.0781, 40871.26)(384.08185, 6323.031)(366…
5-Tricosylresorcinol	Other polyphenols	Alkylphenols	1.04254	0.301554	-2.38537	down	0.128373	up	0.145031	up	-1.96196	down	(414.37622, 1379.7075)(420.40057, 11529.408)(421.40326, 2528.3325)(473.79742, 18932.846)(474.59958, 4859.2007)(473.35934, 769.04663)(454.7833, 31147.87)(455.98578, 16317.036)(457.35516, 4262.6455)(458.3621, 3386.33)(456.40085, 3824.9983)(457.40283, 593.838)(439.37827, 2657.0774)(440.1767, 1654.0381)(440.3768, 1109.88)
(+)-Gallocatechin 3-O-gallate/(-)-Epigallocatechin 3-O-gallate	Flavonoids	Flavanols	1.04191	0.175072	0.968119	up	-1.0614	down	0.563597	up	1.9892	up	(461.08694, 7452.0254)(462.4665, 1051.395)(462.0974, 17723.158)(462.0946, 318.83)(441.63657, 5423.4863)(441.9165, 791.0083)(443.09485, 2981.7)(445.0843, 364.41998)(446.08945, 3811.37)(464.00803, 5561.7417)(462.43332, 1504.7833)(463.437, 3406.2166)(463.60275, 1053.82)(464.6127, 3934.5898)(465.1153, 6957.35)(441.36746, 10157.257)(442.88412, 1239.74)(499.04498, 2688.533)(501.06125, 1214.8958)(482.02…
Delphinidin 3-O-glucoside/Delphinidin 3-O-galactoside	Flavonoids	Anthocyanins	1.04131	0.386877	0.0218798	up	-0.58958	down	-0.352863	down	0.325907	up	(465.10208, 13568.069)(466.10767, 2036.9165)(449.1104, 695.42)(449.10895, 829.73145)(492.11374, 681.5385)
Juglone	Other polyphenols	Naphtoquinones	1.0363	0.469409	6.03602	up	-5.65326	down	5.773	up	5.4684	up	(174.86748, 5510.168)(176.03885, 4412.94)(158.02197, 2969.9402)(175.03581, 6139.4585)(176.03755, 473.02)(158.3666, 819.1967)(215.6927, 5179.919)(216.9946, 390.8)(195.82349, 2018.4818)(200.03061, 300.5)(184.02667, 609.525)
Demethyloleuropein	Other polyphenols	Tyrosols	1.03608	0.15518	1.0325	up	0.141622	up	0.160681	up	2.53606	up	(527.0337, 2989.9941)(528.177, 3353.65)(529.1826, 4371.42)(530.1816, 4083.53)(531.1931, 2498.64)(532.1843, 2466.72)(511.02252, 1752.4199)(528.18024, 4223.01)(529.62115, 3340.0083)(530.85785, 4894.865)(531.863, 4344.1)(532.1928, 5533.8745)(533.201, 3994.02)(510.50473, 4807.9727)(511.38037, 3041.8188)(513.9865, 4099.5063)(514.6889, 4913.45)(515.19055, 4742.4746)(568.5846, 1331.8589)(570.14606, 409.…
Coumarin	Other polyphenols	Hydroxycoumarins	1.03431	0.486236	-3.54281	down	-1.89217	down	-3.40534	down	-1.63863	down	(146.61092, 13419.301)(147.85873, 1221.2928)(128.02472, 325629.56)(148.44872, 5204.402)(132.4423, 4408.1895)(132.04353, 2175.7952)(185.66866, 6840.111)(189.60622, 2152.5562)(190.0105, 3082.855)(170.53653, 5216.1064)(170.9933, 668.0467)(172.0294, 4034.92)(153.02023, 1499.2723)(156.03345, 605.9)
Delphinidin 3-O-arabinoside/Delphinidin 3-O-xyloside	Flavonoids	Anthocyanins	1.03058	0.805134	-0.404971	down	0.128358	up	-0.00540765	down	1.62862	up	(436.51675, 6967.316)(437.35727, 2657.9263)(437.43335, 1560.7266)(439.1084, 1466.58)(420.0876, 2031.05)(421.0874, 157.38)(436.09216, 1675.27)(421.0862, 3605.78)(460.70502, 8443.918)(461.76144, 523.04004)(462.0997, 8505.29)(463.095, 3264.79)(440.16052, 3834.8088)(441.18646, 647.319)(443.5816, 1014.045)
Eriocitrin/Neoeriocitrin	Flavonoids	Flavanones	1.03038	0.621612	-16.6015	down	2.57221	up	2.15919	up	-16.3893	down	(599.1943, 3145.5186)(580.1692, 1462.9575)(599.5993, 10689.187)(598.19806, 3754.8845)(599.1971, 847.92)(579.1834, 18063.57)(580.18933, 4222.572)(581.1866, 1495.9565)(619.17896, 4585.9204)(620.1826, 1018.39)
Isolariciresinol	Lignans	Lignans	1.02843	0.375066	-14.7255	down	-21.7358	down	-14.5542	down	-21.5794	down	(362.41742, 16253.0)(364.17636, 5519.6665)(342.14886, 1529.0)(361.57062, 15039.409)(362.67932, 3241.1748)(344.75485, 2844.232)(345.7626, 3516.89)(346.41357, 5327.4473)(347.4193, 3787.505)(348.1729, 1891.76)(385.125, 462.93335)(383.1503, 87316.484)(384.15387, 19112.738)(365.14078, 6759.91)(366.1458, 2509.75)
Caffeic acid	Phenolic acids	Hydroxycinnamic acids	1.02827	0.639115	1.42421	up	0.896116	up	0.434958	up	0.950532	up	(182.05124, 430.0)(181.52847, 2330.5999)(182.55289, 416.23248)(163.03812, 60405.688)(164.04247, 5152.269)(165.05354, 201.05714)(205.0046, 1779.67)(205.3717, 416.88168)
Ligstroside	Other polyphenols	Tyrosols	1.0281	1.14674	2.48417	up	-0.558399	down	-1.33264	down	0.805497	up	(525.2, 6782.929)(526.565, 4780.818)(528.1988, 5730.7334)(529.0318, 4631.642)(529.79285, 5344.996)(530.1936, 5281.26)(507.6287, 2939.2476)(510.6829, 4795.99)(526.2076, 6049.2583)(526.94745, 5091.8535)(528.70123, 3202.265)(529.87067, 3546.4333)(530.6073, 3292.036)(531.209, 4077.7468)(509.7214, 4989.6904)(511.65613, 5202.9272)(513.0365, 5720.262)(512.2094, 5507.2)(513.2023, 8234.17)(546.9486, 1324.…
(+)-Catechin 3-O-gallate/(-)-Epicatechin 3-O-gallate	Flavonoids	Flavanols	1.02801	0.359175	0.692605	up	0.354823	up	-0.132957	down	1.54753	up	(442.202, 629.5889)(444.1056, 760.12)(446.1033, 17673.22)(447.1021, 331.82)(424.89914, 5367.1143)(425.838, 1763.9491)(444.73682, 3389.478)(444.10568, 598.72754)(445.0904, 542.7)(425.29132, 3041.0981)(426.6893, 748.33203)(427.0882, 183.74)(466.5503, 485.12378)(465.98328, 32739.379)(468.9766, 6093.697)(470.95093, 2410.4573)(471.094, 1458.18)(451.58847, 1024.975)(452.4279, 572.56335)(453.0957, 1110.…
Quercetin 3-O-xyloside/Quercetin 3-O-arabinoside	Flavonoids	Flavonols	1.02392	0.801314	-0.0343075	down	17.9846	up	17.8748	up	12.8539	up	(439.10486, 508.66498)(420.0815, 311.0)(421.0874, 239.82)(436.21466, 9567.009)(436.96732, 2232.1785)(437.10565, 739.735)(421.0869, 2573.95)(455.03897, 6329.6035)(459.08792, 839.2867)(440.07617, 3234.186)(441.0798, 318.48)
Pigment A/Peonidin 3-O-(6''-p-coumaroyl-glucoside)	Flavonoids	Anthocyanins	1.02097	0.603359	6.75556	up	7.37533	up	7.12238	up	6.23457	up	(610.17944, 22035.857)(611.1802, 12491.1455)(612.1783, 8522.579)(613.1782, 2084.9968)(614.1769, 423.4977)
(+)-Gallocatechin/(-)-Epigallocatechin	Flavonoids	Flavanols	1.0171	0.302477	2.82724	up	-0.376497	down	0.280449	up	2.71853	up	(306.2235, 28762.988)(307.6732, 6049.254)(308.073, 167.22)(288.56445, 26249.752)(289.50546, 2527.7856)(292.0738, 1654.3551)(307.27936, 18327.39)(308.29938, 6754.3003)(309.06955, 1405.0433)(289.62244, 18268.44)(292.0832, 9098.48)(348.1874, 2991.9136)(328.82135, 1255.228)(330.31174, 38181.844)(331.92957, 17254.807)(333.1593, 10446.558)(333.40186, 20472.844)(334.0804, 5772.73)(312.74564, 8402.465)(3…
Arbutin	Other polyphenols	Other polyphenols	1.01675	0.494308	-0.0332254	down	-0.62974	down	-0.044555	down	0.180651	up	(272.17917, 16750.496)(273.09378, 2407.2354)(255.0789, 4512.63)(259.0937, 1501.24)(274.76886, 18141.756)(275.50146, 10354.176)(255.08598, 27284.756)(256.08966, 5590.846)(293.041, 16808.623)(294.04602, 1318.2401)(295.0411, 884.0717)(300.08908, 1260.8618)(277.06747, 46182.47)(278.0717, 5531.377)(279.079, 247.61)
5-Heneicosylresorcinol	Other polyphenols	Alkylphenols	1.01626	0.544548	-2.3032	down	-1.29252	down	-0.0696272	down	-1.81087	down	(407.76733, 6291.068)(406.3728, 3344.08)(409.3802, 66012.01)(410.3834, 20552.17)(386.35648, 1327.0363)(405.3808, 88.96)(392.3703, 1870.69)(393.3718, 474.92)(444.02814, 9534.019)(444.56125, 4974.7563)(445.32733, 516.478)(446.3201, 86.24)(426.4123, 6159.382)(427.41446, 1895.8668)(430.12628, 680.52997)(429.31378, 5873.0654)(427.44852, 21730.234)(428.58258, 14305.7)(431.3753, 19253.75)(432.3776, 682.…
3-Caffeoylquinic acid/4-Caffeoylquinic acid/5-Caffeoylquinic acid	Phenolic acids	Hydroxycinnamic acids	1.01598	0.630446	0.964653	up	1.11629	up	0.539948	up	1.05367	up	(354.2734, 9173.662)(355.09167, 2799.5225)(356.08536, 3114.275)(337.0824, 2805.7349)(340.0915, 828.01)(356.259, 18673.533)(356.11057, 3115.9019)(338.37506, 3781.4956)(342.10767, 6925.58)(394.42282, 5137.8257)(376.96765, 1840.1616)(377.39255, 873.68)(377.2263, 12804.642)(378.08765, 1093.234)(379.0759, 797.21)(361.2225, 8184.5073)(361.79947, 8088.4946)(364.0937, 5081.19)
Cyanidin 3-O-sambubioside 5-O-glucoside	Flavonoids	Anthocyanins	1.01551	0.439384	8.08273	up	-8.54435	down	8.28555	up	-8.38791	down	(749.1834, 11802.439)(750.1862, 2746.1147)(751.18695, 1432.4125)
Valoneic acid dilactone	Phenolic acids	Hydroxybenzoic acids	1.00041	0.577748	-19.0286	down	-0.375461	down	-0.520683	down	-18.8164	down	(471.01416, 19022.117)(472.4273, 2104.3262)(473.0122, 4847.8467)(455.51047, 1078.605)(455.0162, 212.04)(454.02176, 780.1658)(455.0113, 586.4786)
Lariciresinol-sesquilignan	Lignans	Lignans	0.999968	0.502742	-2.63746	down	-1.68669	down	6.22495	up	8.96195	up	(556.9177, 3356.8037)(558.4989, 4490.863)(561.2576, 7823.35)(562.2508, 9341.27)(539.08514, 5228.186)(557.8244, 4941.36)(559.4606, 2412.8457)(562.25616, 2563.565)(562.2558, 1873.8)(563.2439, 6745.3)(540.4088, 7639.636)(542.12305, 18541.2)(542.2466, 15499.055)(543.2424, 9698.745)(544.2449, 9035.766)(545.2428, 7941.805)(598.00183, 243.17403)(599.5401, 473.97665)(600.1975, 23.32)(577.7138, 2175.1125)…
(+)-Catechin/(-)-Epicatechin	Flavonoids	Flavanols	0.999792	1.43031	-1.56146	down	-1.50599	down	-1.71146	down	-1.70893	down	(291.31027, 43689.508)(292.08316, 6636.645)(293.0791, 3387.14)(273.78586, 1864.1228)(276.08136, 3907.8423)(277.0878, 724.46)(291.53207, 152074.73)(292.75433, 30784.146)(293.07935, 862.2725)(275.79764, 2900.9126)(277.15884, 23667.088)(277.96457, 3991.4915)(278.0887, 2323.44)(334.05786, 381.31665)(312.72787, 6838.443)(315.18173, 1016.0829)(316.0412, 1034.97)(315.4906, 4403.806)(317.0812, 840.2821)(…
Petunidin 3-O-glucoside	Flavonoids	Anthocyanins	0.995627	0.496903	0.110281	up	1.94313	up	0.594762	up	-4.87657	down	(479.91888, 22503.623)(482.13385, 11866.346)(483.13885, 3175.315)(461.46948, 10345.102)(462.88568, 6774.863)(464.78848, 5046.1816)(484.14618, 201.61002)(464.22867, 16183.762)(464.99365, 7467.454)(465.1203, 3164.73)(502.48825, 1639.0283)(504.0659, 3936.845)(506.12338, 8657.19)(507.11963, 2090.0708)(508.1333, 4269.8003)(484.3904, 10905.247)(485.39163, 2124.9934)(486.10144, 1195.5023)
Pinosylvin	Stilbenes	Stilbenes	0.995561	0.328694	4.65458	up	0.680857	up	3.24114	up	5.84646	up	(213.7556, 4351.0225)(215.36993, 4936.3706)(216.17842, 9298.151)(216.84352, 6714.8574)(217.0966, 8255.13)(196.55557, 2814.1326)(199.08453, 13670.991)(213.80937, 10146.268)(214.09386, 2506.83)(215.0909, 230.03)(195.5557, 18790.555)(199.0889, 123.92)(252.29842, 2638.2266)(253.54509, 1885.0884)(255.0525, 490.39)(235.66093, 2328.5952)(237.03697, 87.97666)(239.0521, 262.08)(236.11818, 14685.62)(236.08…
Hispidulin	Flavonoids	Flavones	0.992671	0.0806772	-1.01502	down	-0.683243	down	-0.069959	down	-1.18863	down	(301.59555, 9854.125)(302.9918, 3699.4724)(303.99356, 72090.055)(304.982, 11535.286)(305.0839, 2518.13)(282.04727, 161947.61)(283.04196, 26115.455)(284.04636, 18442.115)(303.07825, 5480.5684)(304.07794, 31801.256)(305.71805, 38551.145)(306.0772, 57583.11)(286.06757, 125693.44)(287.07028, 14285.059)(288.06802, 9752.296)(342.07516, 4986.854)(343.6189, 1696.6118)(343.53766, 1593.76)(344.0362, 2767.9…
5-Pentadecylresorcinol	Other polyphenols	Alkylphenols	0.989708	0.166278	-1.30658	down	0.128205	up	-0.274151	down	-1.92341	down	(321.06955, 41249.844)(322.07095, 7604.298)(302.266, 37466.473)(303.26996, 9284.175)(304.2699, 871.58)(324.2854, 4074.72)(306.2739, 2600.5867)(308.28616, 4499.3667)(359.34927, 10314.962)(360.63593, 624.348)(362.2333, 194.51)(363.2425, 3562.07)(343.45898, 15687.965)(343.99292, 3543.3032)(346.08563, 29345.877)(347.14938, 6557.905)(347.2326, 506.23)(343.98218, 1469.7244)(327.68918, 12005.031)(326.26…
